# Supplementary material for: Theoretical Prediction of the Electronic Properties of Bidentate Ligands (HEP2) and Synthesis of Bis(N‑heterocyclic carbene) Silver and Palladium Complexes
Source: Inorg Chem. 2025 Jul 16;64(29):14871–81. doi: 10.1021/acs.inorgchem.5c01231 (PMC12308816; doi:10.1021/acs.inorgchem.5c01231)
Supplement: Supplementary file 2 [file ic5c01231_si_002.xyz]

29
(diCH2-NHC-H)2-
 N                  1.20166300    1.00585200    0.13277400
 C                  1.46870100    0.24959900    1.26371500
 C                  2.76960500   -0.11120500    1.16832200
 C                 -0.04509300    1.68816300   -0.12563800
 H                 -0.26615700    2.40654300    0.66523000
 C                 -1.39961400   -0.15973100   -1.14408700
 N                 -1.19476600    0.82006700   -0.18427700
 C                 -2.62683200   -0.66983900   -0.89295300
 H                  0.10115600    2.21162600   -1.07137800
 H                 -3.22463200   -1.39569300   -1.41491400
 H                  0.71261100    0.00815400    1.99194100
 H                  3.39286800   -0.75710300    1.76232500
 C                  4.64029200    0.41081800   -0.44366200
 H                  4.63267600    0.57088300   -1.51992000
 C                 -4.39025900   -0.28494200    0.85609900
 H                 -4.26850000   -1.17789200    1.47861500
 C                 -2.25347700    0.94814900    0.67043200
 C                  2.29454100    1.14975700   -0.67309700
 N                 -3.12094300    0.01294100    0.20243900
 N                  3.24493100    0.44124200   -0.00680800
 C                 -5.64234500   -0.53691400   -0.04226800
 C                  5.51206700   -0.84545500   -0.13025300
 O                  6.63505200   -0.77455100   -0.66908800
 O                  5.04390200   -1.72810900    0.61396700
 O                 -6.69210200   -0.61607800    0.62772800
 O                 -5.46969600   -0.66480500   -1.26895400
 H                  5.16348300    1.26366500    0.00122700
 H                 -4.59517000    0.54805800    1.52528600
 H                 -0.66732300   -0.40100800   -1.89617600

35
(diCH2-NHC-Me)2-
 N                  1.19800800    0.88226300    0.19220600
 C                  1.38925400   -0.04787300    1.20288200
 C                  2.68023200   -0.44202500    1.10539800
 C                  0.00000000    1.66417600    0.00000000
 H                 -0.20402100    2.29276200    0.86833700
 C                 -1.38925400   -0.04787700   -1.20287700
 N                 -1.19800800    0.88226200   -0.19220400
 C                 -2.68023200   -0.44203000   -1.10539200
 H                  0.20401900    2.29275900   -0.86834000
 H                 -3.26645800   -1.18265100   -1.62299700
 H                  0.59434200   -0.37025400    1.85444900
 H                  3.26645500   -1.18264800    1.62300400
 C                  4.63861300    0.25138100   -0.35905100
 H                  4.63403600    0.55798800   -1.40336200
 C                 -4.63861400    0.25138200    0.35905000
 H                 -4.63403900    0.55799100    1.40336100
 C                 -2.33080000    1.10364500    0.53764300
 C                  2.33079900    1.10364200   -0.53764400
 N                 -3.22541900    0.26264200   -0.04579800
 N                  3.22541900    0.26264100    0.04580000
 C                 -5.38957900   -1.12037600    0.26894300
 C                  5.38957900   -1.12037800   -0.26894400
 O                  6.29407900   -1.23829200   -1.11894200
 O                  5.07224900   -1.89399700    0.65836200
 O                 -6.29406400   -1.23830300    1.11895500
 O                 -5.07226400   -1.89398200   -0.65837900
 H                 -0.59434000   -0.37026700   -1.85443800
 C                  5.41419200    1.28202900    0.46029200
 H                  4.96252100    2.27339400    0.35805200
 H                  5.41506300    1.00340100    1.51789500
 H                  6.44832100    1.31616100    0.11074900
 C                 -5.41419200    1.28202900   -0.46029700
 H                 -5.41506100    1.00339800   -1.51789900
 H                 -6.44832100    1.31616200   -0.11075600
 H                 -4.96252100    2.27339500   -0.35805800

32
(diC2H4-NHC-H)2-
 N                  1.84634200    0.13574900   -0.54029100
 C                  2.41059200    1.36340500   -0.22233100
 C                  3.74215900    1.14793100   -0.10937400
 C                 -0.40726400    0.03753300    0.50210900
 H                 -0.27078400   -0.85137400    1.11647300
 C                 -2.71784300   -0.85790600    0.40528900
 N                 -1.82044600    0.15193800    0.21639800
 C                 -3.72930100    1.00888700   -0.43454100
 H                 -0.08508900    0.90579500    1.08575400
 H                  4.56264700    1.77933600    0.18509300
 H                 -4.57900500    1.60785600   -0.71213400
 C                  2.78003800   -0.85372300   -0.63950500
 C                 -2.41364000    1.29612900   -0.29888000
 N                 -3.88766100   -0.29230800   -0.00425700
 N                  3.93921500   -0.19470100   -0.35943000
 H                  1.83204900    2.26320400   -0.08967000
 H                 -1.87082700    2.20775300   -0.48962000
 C                  5.24803000   -0.83968900   -0.45913500
 H                  5.08938200   -1.89866800   -0.26581300
 C                 -5.14301900   -1.03643300   -0.06621400
 H                 -5.25399200   -1.45845400   -1.07043700
 C                 -6.47527100   -0.28347600    0.24575400
 C                  6.41392900   -0.33359600    0.44794500
 O                  7.43342700   -1.04084700    0.32822400
 O                  6.23455100    0.68904700    1.13807600
 O                 -7.45062400   -1.05895500    0.28402600
 O                 -6.43978200    0.95515000    0.38223700
 C                  0.43371400   -0.06656700   -0.77438600
 H                  0.31941100   -1.05533100   -1.21674900
 H                  0.07973400    0.67240200   -1.50096300
 H                  5.60256600   -0.75400000   -1.49123900
 H                 -5.04155700   -1.87339300    0.62148000

36
[Ni(CO)3(κ1-diCH2-NHC-H)]2- 
 Ni                -2.25988700   -1.54398400    0.05897200
 C                 -3.85924000   -1.53633800   -0.75778500
 C                 -2.38250500   -1.61011800    1.84679200
 O                 -4.86427100   -1.61276800   -1.30161600
 O                 -2.44433100   -1.66702300    2.98893000
 N                  2.21638800   -0.21284500   -0.34780900
 C                  2.51082200   -0.19750800    1.00921400
 C                  3.81217000    0.15739300    1.09749700
 C                  0.94796300   -0.57331200   -0.91201900
 H                  1.12191600   -0.72760600   -1.97718700
 C                  0.13644000    1.78317600   -0.97830000
 N                 -0.07427200    0.44293600   -0.71522900
 C                 -1.03958600    2.40717800   -0.74848800
 H                  0.56467300   -1.48701600   -0.46302600
 H                 -1.33987700    3.44128100   -0.73903700
 H                  1.78855800   -0.44180800    1.77003000
 H                  4.48584100    0.22378800    1.93332700
 C                  5.59655300    0.81619100   -0.54630900
 H                  5.71917700    0.63320700   -1.61154000
 C                 -3.35708100    1.67803500   -0.07743500
 H                 -3.93252100    1.43774700   -0.97471200
 C                 -1.36161900    0.20455600   -0.34511700
 C                  3.29122000    0.13011900   -1.12313100
 N                 -1.93760800    1.43344900   -0.35854200
 N                  4.25809900    0.34942000   -0.19692200
 C                 -3.81813200    3.10570400    0.37587800
 C                  6.81206200    0.20572100    0.22161900
 O                  7.90121500    0.54895700   -0.27818300
 O                  6.57954400   -0.49272900    1.22630400
 O                 -5.03758300    3.12169000    0.61753200
 O                 -2.98076700    4.02576500    0.42805300
 H                  5.64349700    1.89960300   -0.39472400
 H                 -3.65929500    0.97473400    0.69543200
 H                  1.10460000    2.15542000   -1.26576200
 C                 -1.42096000   -2.99132100   -0.56961900
 O                 -0.98713300   -3.97956300   -0.96243300

42
[Ni(CO)3(κ1-diCH2-NHC-Me)]2- 
 Ni                 2.24654900   -1.66881000    0.09204200
 C                  3.92490600   -1.70811200   -0.54774200
 C                  1.25523800   -2.58225400   -1.08255600
 O                  4.97792300   -1.86905900   -0.96859400
 O                  0.67122700   -3.17902600   -1.86894900
 N                 -2.08109500   -0.30729400    0.43337000
 C                 -2.38799400   -0.65071900   -0.87680200
 C                 -3.69153100   -0.33492000   -1.04503100
 C                 -0.80101800   -0.48523400    1.05720300
 H                 -0.96695900   -0.37145600    2.12876300
 C                 -0.02715100    1.84133700    0.62153200
 N                  0.19320700    0.47750300    0.60861900
 C                  1.13611700    2.41916100    0.25276500
 H                 -0.39239700   -1.47316000    0.85012600
 H                  1.46287200    3.44062200    0.14266800
 H                 -1.67500400   -1.09449600   -1.55113100
 H                 -4.38075800   -0.48541300   -1.85797300
 C                 -5.46738900    0.73630900    0.40981200
 H                 -5.56375300    0.75339900    1.49386500
 C                  3.42526700    1.59852300   -0.42047500
 H                  3.98791500    0.75375700   -0.03355300
 C                  1.47288900    0.18077100    0.24901800
 C                 -3.15112100    0.22449000    1.10080400
 N                  2.04095300    1.39530700    0.04147700
 N                 -4.12906300    0.18524300    0.16088700
 C                  4.12634400    2.89902800    0.11815400
 C                 -6.67070000   -0.08829000   -0.16414300
 O                 -7.72125700    0.06689000    0.48794700
 O                 -6.47820400   -0.73570600   -1.21379600
 O                  5.29803800    2.71534500    0.48877100
 O                  3.47302500    3.96212300    0.04491700
 H                 -0.98570200    2.25426400    0.88542800
 C                  3.46419700    1.60397900   -1.94450800
 H                  3.03124500    0.68611200   -2.35262500
 H                  2.90797600    2.46203200   -2.32925800
 H                  4.50061900    1.68698700   -2.27905500
 C                 -5.54927300    2.16496200   -0.12372000
 H                 -5.42881500    2.17622200   -1.21062500
 H                 -6.52891500    2.58111900    0.11865700
 H                 -4.76977800    2.79166800    0.31996700
 C                  2.24486200   -2.34496700    1.75041400
 O                  2.26777500   -2.77740200    2.81204700

39
[Ni(CO)3(κ1-diC2H4-NHC-H)]2- 
 Ni                 2.13124900    1.54892900    0.10150600
 C                  3.10479600    1.97601200   -1.34593000
 C                  2.96396700    1.90223900    1.65006600
 O                  3.68187000    2.29515300   -2.28193300
 O                  3.46842300    2.14002400    2.65030600
 N                  0.73359100   -1.15453400    0.24328300
 N                  2.82627800   -1.37739600   -0.15925800
 C                  1.87478800   -0.43506700    0.06971200
 C                  2.29250500   -2.64822500   -0.14778800
 H                  2.93809800   -3.50434300   -0.23803900
 C                  0.97257000   -2.51017400    0.10368500
 H                  0.19225100   -3.24270400    0.22086000
 C                  4.23076400   -1.08499200   -0.45751600
 N                 -2.84450600   -0.27310100   -0.39875800
 N                 -4.89634700   -0.52173300    0.09152600
 C                 -3.79154600   -1.24292600   -0.23596200
 C                 -4.65098200    0.83620600    0.14060500
 H                 -5.44827300    1.53867600    0.30808200
 C                 -3.34274000    1.00124000   -0.16485800
 H                 -2.74646000    1.89365400   -0.26098000
 C                 -6.17090200   -1.14416900    0.43853700
 H                 -6.23451000   -1.23409500    1.52800000
 H                  4.33102700   -0.91319800   -1.53218600
 H                 -6.14247300   -2.15388900    0.03455700
 H                  4.47844200   -0.15158100    0.04257600
 C                  5.31733600   -2.14353500   -0.06309200
 C                 -7.48962600   -0.44767900   -0.02585200
 O                  6.45868400   -1.74051400   -0.34443400
 O                  4.94911900   -3.21944700    0.44479700
 O                 -8.49362800   -1.14915500    0.20680400
 O                 -7.41198200    0.69287300   -0.52089100
 C                 -0.58658000   -0.62746200    0.52783700
 C                 -1.47099800   -0.57803100   -0.72014000
 H                 -1.06673500   -1.27148600    1.26812100
 H                 -0.46512900    0.36162600    0.96573800
 H                 -1.46945100   -1.55372900   -1.20654700
 H                 -1.07701200    0.15832000   -1.42581200
 C                  0.62615700    2.50481500   -0.00755000
 O                 -0.27435200    3.21113600   -0.09897600

34
[Ni(CO)2(κ2-diCH2-NHC-H)]2- 
 Ni                -0.00000300   -0.72763800    0.67469300
 C                  0.00000700   -2.17034200   -0.35003300
 C                 -0.00000600   -1.12385300    2.38654600
 O                  0.00001700   -3.13728900   -0.98064300
 O                 -0.00000200   -1.41766100    3.50763700
 N                  1.19469900    1.88626700    0.26287600
 C                  2.22305100    2.64506500   -0.27169500
 C                  3.15812700    1.75991400   -0.68489500
 C                 -0.00000300    2.38266300    0.89192700
 H                 -0.00000900    2.06418500    1.93796100
 C                 -2.22305600    2.64506500   -0.27169700
 N                 -1.19469800    1.88626800    0.26286200
 C                 -3.15813200    1.75991300   -0.68489600
 H                 -0.00000200    3.47221900    0.83963800
 H                 -4.15136900    1.88010100   -1.08088000
 H                  2.21079500    3.72208900   -0.28819200
 H                  4.15136200    1.88010100   -1.08088400
 C                  3.36524600   -0.74416800   -0.74168000
 H                  3.01282900   -1.50221700   -0.04470400
 C                 -3.36524500   -0.74416800   -0.74169100
 H                 -3.04557200   -1.05758900   -1.73890100
 C                 -1.44483300    0.54863600    0.18274000
 C                  1.44483500    0.54863600    0.18275300
 N                 -2.67423400    0.49897400   -0.39672000
 N                  2.67423300    0.49897500   -0.39671200
 C                 -4.92972500   -0.73829900   -0.73996700
 C                  4.92972600   -0.73829500   -0.73996700
 O                  5.39777700   -1.85531200   -1.02142800
 O                  5.52513400    0.33121100   -0.49172500
 O                 -5.39777500   -1.85531500   -1.02143400
 O                 -5.52513400    0.33120300   -0.49171100
 H                  3.04556700   -1.05759600   -1.73888600
 H                 -3.01282100   -1.50222000   -0.04472100
 H                 -2.21080000    3.72208900   -0.28819600

40
[Ni(CO)2(κ2-diCH2-NHC-Me)]2- 
 Ni                 0.02475800   -0.56183000    0.86726700
 C                  0.01945800   -2.15598100    0.09992600
 C                  0.03526100   -0.70624900    2.61631300
 O                  0.01998600   -3.22990300   -0.32373700
 O                  0.03550300   -0.84174700    3.76817500
 N                  1.20589900    1.99278500    0.18420100
 C                  2.21629900    2.70829900   -0.43734000
 C                  3.14157300    1.79544400   -0.80918400
 C                  0.03609900    2.53997100    0.81486700
 H                  0.07508600    2.30672400    1.88306800
 C                 -2.26793200    2.73458200   -0.18414400
 N                 -1.18373800    2.00234100    0.27045000
 C                 -3.22419500    1.83002500   -0.49345300
 H                  0.03450500    3.62195400    0.67558400
 H                 -4.21919300    1.89721400   -0.90589000
 H                  2.19709900    3.78037700   -0.54136000
 H                  4.11971500    1.87076000   -1.25434300
 C                  3.35534100   -0.71760200   -0.66357200
 H                  2.96101600   -1.40505300    0.08239500
 C                 -3.41970800   -0.69972900   -0.36553600
 H                 -2.68172900   -1.41140100   -0.73115500
 C                 -1.42756500    0.66202800    0.26283300
 C                  1.45957700    0.65313700    0.20392500
 N                 -2.69589100    0.58071000   -0.22500500
 N                  2.67208000    0.55997200   -0.40421100
 C                 -4.62960500   -0.71994300   -1.36631900
 C                  4.91895200   -0.68924900   -0.52187100
 O                  5.39939800   -1.78246900   -0.17713300
 O                  5.51204400    0.36969800   -0.82953600
 O                 -4.83152500   -1.84441000   -1.85409100
 O                 -5.29746300    0.32990800   -1.51372500
 H                 -2.25759600    3.80890000   -0.26416100
 C                 -3.91184800   -1.15377500    1.00641500
 H                 -3.07556000   -1.22839900    1.70560900
 H                 -4.64802300   -0.44560700    1.39846000
 H                 -4.38720100   -2.13104400    0.90589800
 C                  2.99249100   -1.22145600   -2.05819700
 H                  3.37209000   -0.53659200   -2.82217800
 H                  3.44999700   -2.20009500   -2.21232000
 H                  1.90939200   -1.31277900   -2.16873100

37
[Ni(CO)2(κ2-diC2H4-NHC-H)]2- 
 Ni                -0.00321800   -0.50941600    0.02000100
 C                  0.07244200   -1.51325700   -1.43288100
 C                 -0.08072400   -1.43239100    1.52303200
 O                  0.08446300   -2.16648000   -2.38657400
 O                 -0.08783800   -2.03851800    2.50739900
 N                 -1.63988800    1.98427400   -0.51695800
 N                 -2.93451800    0.30352600   -0.28127000
 C                 -1.61432400    0.65021100   -0.23084400
 C                 -3.73936800    1.37411000   -0.60567700
 H                 -4.80991300    1.26333400   -0.60746100
 C                 -2.92544000    2.44212600   -0.75625600
 H                 -3.14341000    3.47267300   -0.98226300
 C                 -3.43523600   -1.06303800   -0.11588600
 N                  1.60668300    1.98089000    0.49428900
 N                  2.93654400    0.37401400    0.04112700
 C                  1.60731300    0.65593600    0.17617800
 C                  3.72436300    1.48689000    0.24827800
 H                  4.79739400    1.38586800    0.23466900
 C                  2.88653600    2.50933300    0.53272400
 H                  3.08502800    3.53817500    0.78336300
 C                  3.44998200   -0.94071700   -0.36326200
 H                  3.23784100   -1.07863700   -1.42512900
 H                 -3.32022700   -1.59259500   -1.06415700
 H                  2.86367000   -1.68939600    0.16807100
 H                 -2.77883400   -1.55816700    0.59781800
 C                 -4.91639100   -1.25332300    0.35020600
 C                  4.96594000   -1.26319600   -0.14932300
 O                 -5.25424000   -2.44999600    0.34054000
 O                 -5.58414300   -0.24597700    0.66816500
 O                  5.27018200   -2.36848200   -0.62961000
 O                  5.69141200   -0.43703800    0.44628300
 C                 -0.46407200    2.81757000   -0.58079900
 C                  0.39811800    2.74136900    0.68693900
 H                  0.14960000    2.53074900   -1.43892700
 H                 -0.81126000    3.84182100   -0.73926900
 H                 -0.19060400    2.28831500    1.48709700
 H                  0.69554700    3.74476100    1.00163400

38
[Mo(CO)4(κ2-diCH2-NHC-H)]2- 
 Mo                -0.00013000   -0.94831600    0.47961700
 C                 -0.00048400   -1.23947300   -1.55104300
 C                 -1.39313600   -2.36475600    0.65134400
 O                 -0.00050300   -1.47873300   -2.67438200
 O                 -2.15828400   -3.22456600    0.78359500
 C                  1.39235300   -2.36537300    0.65014900
 C                  0.00099000   -0.88960600    2.50398100
 O                  2.15709800   -3.22569700    0.78144700
 O                  0.00191900   -0.96668400    3.65921700
 N                  1.19320600    1.99781500    0.82448000
 C                  2.15138200    2.94513900    0.50927300
 C                  3.08556900    2.29877800   -0.22173100
 C                 -0.00008800    2.23515600    1.59042100
 H                 -0.00023700    1.57459200    2.45823800
 C                 -2.15102400    2.94550000    0.50840400
 N                 -1.19324700    1.99798300    0.82424800
 C                 -3.08508300    2.29919100   -0.22280700
 H                 -0.00003900    3.27313400    1.92361200
 H                 -4.04403100    2.59173700   -0.61517400
 H                  2.09556200    3.96617000    0.84677700
 H                  4.04475800    2.59105300   -0.61376100
 C                  3.38109000   -0.01624300   -1.13793700
 H                  3.22893600   -0.98025900   -0.65755800
 C                 -3.38088700   -0.01576400   -1.13873000
 H                 -2.91301500   -0.06790900   -2.12346600
 C                 -1.48613800    0.77731900    0.29588600
 C                  1.48601700    0.77718600    0.29598200
 N                 -2.66994000    0.98791500   -0.33839000
 N                  2.67013100    0.98762800   -0.33777400
 C                 -4.92012100    0.17493900   -1.36327200
 C                  4.92005800    0.17493500   -1.36386200
 O                  5.37591200   -0.67627800   -2.14390900
 O                  5.50397700    1.10813200   -0.77400900
 O                 -5.37632800   -0.67591300   -2.14352400
 O                 -5.50379800    1.10756800   -0.77233000
 H                  2.91248100   -0.06937500   -2.12225800
 H                 -3.22784100   -0.98003600   -0.65916000
 H                 -2.09508900    3.96659400    0.84569800

44
[Mo(CO)4(κ2-diCH2-NHC-Me)]2- 
 Mo                 0.01671200    0.99013500   -0.46710400
 C                 -0.08466500    1.13273300    1.57837200
 C                 -1.33280800    2.44742500   -0.55848500
 O                 -0.14564400    1.32084300    2.70906800
 O                 -2.06528700    3.34341500   -0.63739000
 C                  1.42977200    2.39859800   -0.45469300
 C                  0.09135600    1.14341000   -2.48351200
 O                  2.19722400    3.26419500   -0.48304900
 O                  0.12313800    1.35758200   -3.62149100
 N                  1.19905900   -1.91841500   -1.08039700
 C                  2.14499900   -2.90564700   -0.86726000
 C                  3.06863200   -2.36052500   -0.04766000
 C                  0.04228900   -2.04780500   -1.92200700
 H                  0.09519900   -1.30079400   -2.71566800
 C                 -2.20131400   -2.81552100   -1.11311700
 N                 -1.18789200   -1.87722500   -1.19696300
 C                 -3.17875100   -2.24234400   -0.37835600
 H                  0.04615800   -3.04422300   -2.36451500
 H                 -4.11300800   -2.60082800    0.02049600
 H                  2.08914400   -3.87669800   -1.32919500
 H                  4.01585700   -2.71772400    0.31342300
 C                  3.38491800   -0.19107200    1.14917300
 H                  3.02243800    0.81450600    0.94577800
 C                 -3.56940800   -0.00215300    0.68412200
 H                 -2.87548700    0.70636300    1.13101600
 C                 -1.49675700   -0.72638700   -0.53555800
 C                  1.49005100   -0.77181500   -0.40313100
 N                 -2.73361400   -0.98224200   -0.03018100
 N                  2.66003600   -1.07010200    0.22136900
 C                 -4.47475200   -0.57630000    1.83725900
 C                  4.95041400   -0.17914500    0.96751300
 O                  5.49251900    0.73357700    1.61273500
 O                  5.46726500   -1.07339500    0.26627000
 O                 -4.85447400    0.30766400    2.62173900
 O                 -4.76473000   -1.79210900    1.81276200
 H                 -2.12502400   -3.79597700   -1.55201100
 C                 -4.46359600    0.72532100   -0.31780200
 H                 -3.87208900    1.19591100   -1.10580500
 H                 -5.17119400    0.02582200   -0.77398100
 H                 -5.02784800    1.49289400    0.21204100
 C                  3.05098400   -0.57119600    2.58994900
 H                  1.97597300   -0.53224800    2.77652900
 H                  3.40712500   -1.58179600    2.81331100
 H                  3.55945800    0.12534100    3.25612600

41
[Mo(CO)4(κ2-diC2H4-NHC-H)]2- 
 Mo                -0.03363000   -0.62597600    0.58692000
 C                 -1.38705700   -1.97512100    1.13989100
 C                  1.25651500   -1.94052600    1.32637200
 O                  1.95185600   -2.72027600    1.82864600
 O                 -2.05125400   -2.83157800    1.55008900
 C                  0.00232600   -1.47658400   -1.28687400
 C                 -0.25364600    0.08944500    2.46136700
 O                 -0.04253600   -1.99723100   -2.30846100
 O                 -0.41534600    0.41592200    3.56062300
 N                 -1.42354800    2.28170900   -0.37643200
 N                 -2.90954300    0.75117100   -0.51588900
 C                 -1.58690300    0.93348700   -0.21289900
 C                 -3.53737900    1.93357800   -0.84010000
 H                 -4.58616100    1.90245700   -1.10381700
 C                 -2.60165600    2.90040700   -0.75905700
 H                 -2.66113900    3.96004100   -0.94137300
 C                 -3.61239500   -0.54552900   -0.51083700
 N                  1.83986600    2.03760000    0.64281400
 N                  3.06309200    0.48957200   -0.17621200
 C                  1.78036100    0.74604100    0.21455700
 C                  3.88587200    1.57750300    0.02421300
 H                  4.91218600    1.52740100   -0.30194400
 C                  3.11480200    2.56348000    0.53126500
 H                  3.35178800    3.57542900    0.81423900
 C                  3.53976800   -0.79190600   -0.71242500
 H                  2.71661500   -1.23276300   -1.26667000
 H                 -2.98364900   -1.26401100   -1.02875900
 H                  3.75600100   -1.45961000    0.12064400
 H                 -3.69492900   -0.88230000    0.52202200
 C                 -5.05374000   -0.65944400   -1.11991400
 C                  4.80639200   -0.80075800   -1.63515300
 O                 -5.39379500   -1.84549100   -1.23786900
 O                 -5.71320900    0.37533100   -1.37596500
 O                  4.99734100   -1.92313500   -2.12977100
 O                  5.48292700    0.24476200   -1.76162600
 C                 -0.18204900    3.02748900   -0.34155600
 C                  0.66854600    2.83097800    0.91618700
 H                  0.42335500    2.77812600   -1.21786400
 H                 -0.46569200    4.07988900   -0.42688000
 H                  0.07414300    2.36435200    1.70023700
 H                  1.01448500    3.79992100    1.28399100

55
[PdBr(iPr2-bimy)(L2-1)]+ 
 Pd                 0.79645300   -0.34898000    0.00066300
 Br                 0.17759800   -2.69083900   -0.00023700
 C                 -3.26260200    0.31153700   -0.70128200
 C                 -3.26307700    0.31110400    0.70069500
 C                 -4.44186300    0.49465500    1.42369300
 C                 -5.61068000    0.67575800    0.69984700
 C                 -5.61013500    0.67655100   -0.70189500
 C                 -4.44078600    0.49599800   -1.42501100
 C                 -1.16433900   -0.02029900    0.00028100
 H                 -4.45919600    0.49108100    2.50492700
 H                 -6.54463400    0.81679100    1.23106600
 H                 -6.54364300    0.81834100   -1.23369300
 H                 -4.45723400    0.49364400   -2.50626400
 N                 -1.94070700    0.10877900   -1.09351600
 N                 -1.94138900    0.10840800    1.09366400
 C                 -1.43980700   -0.05786800   -2.47101100
 H                 -0.36605100   -0.21981400   -2.33795000
 C                 -2.02448100   -1.31050700   -3.11230100
 H                 -1.80217900   -2.18624300   -2.50005600
 H                 -3.10557500   -1.24184700   -3.24708300
 H                 -1.57385000   -1.45557300   -4.09642800
 C                 -1.63413800    1.21143000   -3.29277900
 H                 -1.15637300    1.08512900   -4.26650800
 H                 -2.68643900    1.43956600   -3.47013300
 H                 -1.17734600    2.07376500   -2.80123100
 C                 -1.44104000   -0.05723700    2.47147800
 H                 -0.36704100   -0.21810900    2.33903300
 C                 -1.63710700    1.21228700    3.29250700
 H                 -1.18104300    2.07485800    2.80070300
 H                 -2.68973400    1.43937800    3.46923200
 H                 -1.15967300    1.08704800    4.26652900
 C                 -2.02467100   -1.31013900    3.11321300
 H                 -3.10595400   -1.24272800    3.24710200
 H                 -1.80080300   -2.18607600    2.50182900
 H                 -1.57465200   -1.45387200    4.09782300
 C                  1.18899500    3.99793100   -0.00050000
 C                  2.56825700    4.16398000   -0.00096100
 C                  3.38230500    3.03971600   -0.00050600
 C                  2.80831100    1.76961000    0.00033600
 C                  0.67845100    2.70851800    0.00031900
 C                  3.59856900    0.52290300    0.00044300
 C                  4.99041100    0.49189900    0.00142900
 C                  5.64293400   -0.73580600    0.00082600
 H                  6.72616200   -0.77464600    0.00163700
 C                  4.89120000   -1.90253000   -0.00081000
 C                  3.50517800   -1.80237900   -0.00134600
 H                  0.51419700    4.84468300   -0.00086200
 H                  3.00770200    5.15469900   -0.00174800
 H                 -0.38832700    2.52604000    0.00063000
 H                  5.35918600   -2.87893200   -0.00149100
 H                  2.85728200   -2.67260100   -0.00224100
 H                  5.56679300    1.40734000    0.00280100
 H                  4.45785700    3.15429900   -0.00101600
 N                  2.88240700   -0.62192500   -0.00063500
 N                  1.46233200    1.62381200    0.00066100

57
[PdBr(iPr2-bimy)(L2-2)]+
 Pd                -0.50096100   -0.51431900   -0.00065900
 Br                 0.34061100   -2.78418800   -0.00051500
 C                  3.46690700    0.55800500    0.70154500
 C                  3.46735100    0.55811100   -0.70043600
 C                  4.62291100    0.85441500   -1.42344000
 C                  5.76894700    1.14688600   -0.69953000
 C                  5.76849800    1.14680200    0.70217900
 C                  4.62200400    0.85422700    1.42532100
 C                  1.41116000    0.02433700   -0.00013100
 H                  4.64048600    0.85231000   -2.50473700
 H                  6.68504100    1.37700200   -1.23073800
 H                  6.68425000    1.37686400    1.23400100
 H                  4.63888500    0.85199800    2.50662700
 N                  2.17088000    0.22840400    1.09367100
 N                  2.17157000    0.22857000   -1.09341900
 C                  1.68670900    0.01687400    2.47086500
 H                  0.63463700   -0.25153200    2.33608800
 C                  2.39191000   -1.16837100    3.11910400
 H                  2.26816100   -2.06300000    2.50640000
 H                  3.45847700   -0.98754500    3.26542600
 H                  1.94846000   -1.35907700    4.09871000
 C                  1.75374000    1.30243200    3.28752500
 H                  1.29387300    1.13297200    4.26327200
 H                  2.77864300    1.63532300    3.45988100
 H                  1.21142000    2.11246700    2.79397100
 C                  1.68822700    0.01726700   -2.47093700
 H                  0.63606100   -0.25111300   -2.33682700
 C                  1.75580000    1.30294100   -3.28737200
 H                  1.21327100    2.11294800   -2.79399900
 H                  2.78082000    1.63578200   -3.45913400
 H                  1.29644100    1.13365700   -4.26338800
 C                  2.39377900   -1.16791000   -3.11891600
 H                  3.46045700   -0.98712000   -3.26448300
 H                  2.26955800   -2.06263400   -2.50644400
 H                  1.95097800   -1.35841500   -4.09885400
 C                 -1.46721800    3.77977500   -0.00060100
 C                 -2.84434700    3.75468000   -0.00017300
 C                 -3.51575300    2.51599500    0.00008600
 C                 -2.72435100    1.34882200   -0.00012600
 C                 -0.75846700    2.57097300   -0.00074100
 C                 -3.35318600    0.06388000    0.00007100
 C                 -4.75780400   -0.03310200    0.00052400
 C                 -5.31310700   -1.32989500    0.00073700
 H                 -6.39107700   -1.45199500    0.00109300
 C                 -4.47952700   -2.42568700    0.00049300
 C                 -3.08850800   -2.23540500    0.00001800
 H                 -0.92081000    4.71465700   -0.00082300
 H                 -3.41662200    4.67622800   -0.00003900
 H                  0.32435700    2.55822500   -0.00105600
 H                 -4.87561900   -3.43348900    0.00065200
 H                 -2.38785000   -3.06421000   -0.00019000
 N                 -2.54838100   -1.02679000   -0.00018300
 N                 -1.36502400    1.39074700   -0.00050600
 C                 -4.94189100    2.38998200    0.00056700
 C                 -5.53765900    1.16745600    0.00073100
 H                 -5.54072800    3.29390100    0.00078300
 H                 -6.61879900    1.08360200    0.00103800

57
[PdBr(iPr2-bimy)(L2-3)]+
 Pd                 0.15379400   -0.63029600   -0.00020800
 Br                -0.88331800   -2.81306700    0.00064300
 C                 -3.70830000    0.76992000   -0.70043100
 C                 -3.70749300    0.77113000    0.70139300
 C                 -4.83218200    1.16740900    1.42556700
 C                 -5.94877000    1.55756800    0.70207200
 C                 -5.94958500    1.55635400   -0.69987100
 C                 -4.83383000    1.16495800   -1.42398400
 C                 -1.70688800    0.06158300   -0.00007400
 H                 -4.84921500    1.16827700    2.50687900
 H                 -6.84093100    1.86708000    1.23362200
 H                 -6.84236400    1.86493700   -1.23092400
 H                 -4.85212100    1.16396000   -2.50527300
 N                 -2.44615300    0.32815100   -1.09395400
 N                 -2.44489700    0.33003400    1.09421000
 C                 -1.98713500    0.06727800   -2.47198400
 H                 -0.96364500   -0.29651200   -2.33929800
 C                 -2.80062700   -1.05093600   -3.11252000
 H                 -2.76084600   -1.95014500   -2.49521900
 H                 -3.84575400   -0.77198300   -3.25862200
 H                 -2.37853300   -1.28732600   -4.09151500
 C                 -1.93872700    1.34968400   -3.29472600
 H                 -1.49701300    1.13465100   -4.26982700
 H                 -2.92942900    1.77277300   -3.46867600
 H                 -1.32545600    2.11072100   -2.80611800
 C                 -1.98421700    0.07162300    2.47213500
 H                 -0.96078400   -0.29213400    2.33889300
 C                 -1.93512000    1.35542900    3.29263800
 H                 -1.32298800    2.11591000    2.80175000
 H                 -2.92573400    1.77835900    3.46747400
 H                 -1.49173600    1.14223700    4.26738400
 C                 -2.79669600   -1.04569200    3.11549300
 H                 -3.84174000   -0.76676400    3.26226000
 H                 -2.75736000   -1.94595900    2.49969900
 H                 -2.37346500   -1.28027300    4.09443500
 C                  1.45571800    3.57028700   -0.00305600
 C                  2.83569100    3.43680500   -0.00261400
 C                  3.38821600    2.15668900   -0.00161400
 C                  2.53600900    1.05016900   -0.00105500
 C                  0.67082100    2.42209600   -0.00243000
 C                  3.06411900   -0.31696500    0.00001400
 C                  4.43647800   -0.57218600    0.00051700
 C                  4.86938300   -1.89992500    0.00162700
 H                  5.93524900   -2.10064100    0.00203600
 C                  3.92591300   -2.91481000    0.00218400
 C                  2.57325000   -2.57989500    0.00156400
 H                  0.98138600    4.54374700   -0.00384700
 H                  3.50173400    4.29280900   -0.00301600
 H                 -0.41022600    2.48111800   -0.00270200
 H                  4.21854400   -3.95739900    0.00307900
 H                  1.78525700   -3.32627100    0.00190900
 N                  2.15808100   -1.31075400    0.00050000
 N                  1.19348500    1.18992100   -0.00142500
 C                  4.86787500    1.98135900   -0.00111600
 C                  5.42088100    0.54117500   -0.00011000
 O                  5.62199600    2.92293200   -0.00148800
 O                  6.61255900    0.35228000    0.00019500

69
[PdBr(iPr2-bimy)(L2-4)]+
 Pd                 0.69257800    0.03794900   -0.04322700
 Br                 1.06403100   -2.28587500   -0.59886100
 C                 -3.29815200   -1.07418300   -0.59129600
 C                 -3.13086200   -1.45133600    0.74811800
 C                 -4.16232100   -2.06359000    1.46033000
 C                 -5.35616200   -2.28564200    0.79045200
 C                 -5.52179600   -1.91198500   -0.54975800
 C                 -4.49966100   -1.30258500   -1.26174300
 C                 -1.21771900   -0.54044700    0.03075900
 H                 -4.04673300   -2.36954000    2.49086900
 H                 -6.17502400   -2.76427100    1.31468800
 H                 -6.46634500   -2.10726100   -1.04382800
 H                 -4.63985500   -1.03108400   -2.29872300
 N                 -2.09130300   -0.50616600   -0.99284400
 N                 -1.82897100   -1.09799100    1.09736600
 C                 -1.73768700   -0.05119700   -2.34997100
 H                 -0.73064000    0.35991200   -2.22877300
 C                 -1.65626800   -1.23374000   -3.30845000
 H                 -0.94025700   -1.97157800   -2.94172900
 H                 -2.62529600   -1.72052300   -3.43795900
 H                 -1.32465900   -0.88412400   -4.28873700
 C                 -2.65556300    1.06671500   -2.83087600
 H                 -2.24406300    1.49165500   -3.74918800
 H                 -3.66095200    0.71198700   -3.06213800
 H                 -2.73297400    1.86323300   -2.08920600
 C                 -1.14307600   -1.42141400    2.36347900
 H                 -0.14520600   -0.99073600    2.23596500
 C                 -1.80797400   -0.75590300    3.56414700
 H                 -1.91549700    0.32184500    3.42753300
 H                 -2.79612700   -1.16683200    3.77568000
 H                 -1.18951200   -0.92198500    4.44866000
 C                 -0.99118300   -2.92980000    2.52712200
 H                 -1.95661900   -3.42926100    2.62947800
 H                 -0.46460000   -3.35234100    1.67041400
 H                 -0.40977500   -3.13801000    3.42797800
 C                  1.64521500    2.71969500    0.47631800
 C                  2.88819700    1.90731700    0.35383600
 N                  2.72107900    0.66581100    0.03628200
 N                  0.52376000    2.09314800    0.30796800
 C                  1.76138100    4.17691700    0.79268800
 H                  2.12507700    4.74083900   -0.07216900
 H                  0.80351800    4.59735800    1.09176200
 H                  2.48444000    4.32637400    1.59767800
 C                  4.21332000    2.57697600    0.53638900
 H                  4.41163200    2.77149900    1.59534300
 H                  5.02097600    1.95674900    0.15284100
 H                  4.22750800    3.54107200    0.02387900
 C                  3.82171200   -0.22496400   -0.07866200
 C                  4.63210700   -0.49622900    1.02665200
 C                  4.04889100   -0.86213600   -1.29912000
 C                  5.68385900   -1.39596000    0.89977200
 H                  4.41984300   -0.02748600    1.98168000
 C                  5.12218400   -1.73570900   -1.42102100
 H                  3.39211000   -0.66591300   -2.13750200
 C                  5.93690600   -2.00838800   -0.32488100
 H                  6.30499700   -1.61777600    1.76014200
 H                  5.31056000   -2.21870800   -2.37293200
 H                  6.76142300   -2.70536700   -0.42196700
 C                 -0.70471800    2.81052900    0.24792700
 C                 -1.70587900    2.54773600    1.18152800
 C                 -0.91609900    3.74559200   -0.76842900
 C                 -2.90817800    3.24200700    1.11383600
 H                 -1.52701400    1.81749800    1.96039300
 C                 -2.12763600    4.42604400   -0.83550700
 H                 -0.14375300    3.92111400   -1.50965700
 C                 -3.12329100    4.18023800    0.10637200
 H                 -3.67988600    3.04744200    1.84999200
 H                 -2.29141500    5.14858600   -1.62709600
 H                 -4.06482400    4.71465500    0.05372800

69
[PdBr(iPr2-bimy)(L2-5)]+
 Pd                -0.47682100   -0.08041100    0.00243700
 Br                -1.82650000    1.84442600   -0.56563500
 C                  2.64775000    2.63046500   -0.58538100
 C                  2.34033900    2.90833200    0.75337700
 C                  3.02208100    3.89899800    1.46051100
 C                  4.01095700    4.59817300    0.78497700
 C                  4.31444100    4.32350700   -0.55525100
 C                  3.64066000    3.33881700   -1.26181400
 C                  0.98863100    1.27210300    0.04686500
 H                  2.79234000    4.13102500    2.49127200
 H                  4.55584000    5.37747300    1.30480200
 H                  5.08924900    4.89466700   -1.05304200
 H                  3.87948900    3.14551700   -2.29826700
 N                  1.79163300    1.60441000   -0.98015300
 N                  1.30840400    2.04124200    1.10905900
 C                  1.65741800    1.03922300   -2.33576700
 H                  0.91331900    0.24636400   -2.21121800
 C                  1.09005000    2.07821600   -3.29632200
 H                  0.13162800    2.45207700   -2.93152400
 H                  1.76833000    2.92395200   -3.42742600
 H                  0.93443500    1.62009700   -4.27557600
 C                  2.95710700    0.40476200   -2.81667500
 H                  2.75980900   -0.15553500   -3.73326400
 H                  3.72326600    1.14544100   -3.05001400
 H                  3.36051400   -0.28463300   -2.07347200
 C                  0.54576500    2.05867600    2.37317400
 H                 -0.19266200    1.26161100    2.24343000
 C                  1.41956700    1.71877000    3.57594800
 H                  1.92153200    0.75612800    3.45794100
 H                  2.18313100    2.47445400    3.76613200
 H                  0.79008600    1.65817500    4.46616400
 C                 -0.20784800    3.37462300    2.53130800
 H                  0.46740600    4.22560100    2.63914200
 H                 -0.85486300    3.54424000    1.66966500
 H                 -0.83125700    3.32688700    3.42678200
 C                 -0.15494600   -2.90248800    0.57087000
 C                 -1.62856200   -2.71469100    0.47739000
 N                 -2.02729300   -1.53201300    0.13695500
 N                  0.58008800   -1.85446300    0.36181600
 C                  0.37869200   -4.25805100    0.91085700
 H                  0.28181100   -4.94738600    0.06606800
 H                  1.42868700   -4.21496800    1.19298500
 H                 -0.19419000   -4.68498400    1.73703400
 C                 -2.52468000   -3.89051100    0.70711300
 H                 -2.59732100   -4.12863200    1.77321900
 H                 -3.52964700   -3.69490600    0.33827200
 H                 -2.12779500   -4.77605900    0.20653700
 C                 -3.40464100   -1.20842100    0.05175600
 C                 -4.23679800   -1.32367600    1.16843800
 C                 -3.91168400   -0.71776900   -1.15286900
 C                 -5.57589800   -0.97060600    1.07618200
 H                 -3.83122000   -1.66007000    2.11642900
 C                 -5.25725600   -0.39558200   -1.25512700
 H                 -3.25428900   -0.59941600   -2.00502100
 C                 -6.08258400   -0.51951100   -0.14007800
 H                 -6.22277000   -1.04403500    1.94128300
 H                 -5.66159100   -0.03285200   -2.19155100
 C                  1.99290600   -1.97037000    0.25765800
 C                  2.81674700   -1.24029000    1.11377000
 C                  2.56013800   -2.77867400   -0.73156700
 C                  4.19712500   -1.34048600    1.00669500
 H                  2.37295800   -0.60736800    1.87117600
 C                  3.94113500   -2.86929800   -0.85198600
 H                  1.92221700   -3.31944000   -1.42212800
 C                  4.75551600   -2.15397600    0.02255500
 H                  4.83904800   -0.78791600    1.68132400
 H                  4.38299900   -3.48978100   -1.62173400
 Br                 6.62407400   -2.27731900   -0.13393600
 Br                -7.90012600   -0.05889700   -0.27302700

75
[PdBr(iPr2-bimy)(L2-6)]+
 Pd                 0.62320800    0.12325900   -0.03683600
 Br                 1.50196200   -2.06628700   -0.58602100
 C                 -3.04390000   -1.80247100   -0.58413000
 C                 -2.79578900   -2.14300600    0.75253400
 C                 -3.68102200   -2.94880500    1.46871500
 C                 -4.81125300   -3.40212300    0.80479300
 C                 -5.05578000   -3.06669800   -0.53349500
 C                 -4.17976700   -2.26411200   -1.24898800
 C                 -1.11085700   -0.86105500    0.02979000
 H                 -3.50133700   -3.22618700    2.49828500
 H                 -5.51581300   -4.03432200    1.33242000
 H                 -5.94562400   -3.44496300   -1.02293700
 H                 -4.37744400   -2.02161600   -2.28393300
 N                 -1.97865700   -1.00163500   -0.98921200
 N                 -1.58835200   -1.53800300    1.09601300
 C                 -1.72671700   -0.48794400   -2.34805500
 H                 -0.81846200    0.11156800   -2.23336500
 C                 -1.41812400   -1.63643100   -3.30205400
 H                 -0.57348600   -2.21982500   -2.93068900
 H                 -2.27454400   -2.30191700   -3.42956000
 H                 -1.15831400   -1.23394000   -4.28367900
 C                 -2.84663400    0.42825400   -2.82623100
 H                 -2.53678000    0.90953700   -3.75650400
 H                 -3.76996800   -0.11424300   -3.03440400
 H                 -3.06109800    1.20665200   -2.09216000
 C                 -0.83671900   -1.73509100    2.35104800
 H                  0.06862700   -1.13764800    2.20914900
 C                 -1.58801700   -1.19342800    3.56246500
 H                 -1.83523300   -0.13588800    3.44938700
 H                 -2.51370800   -1.73618800    3.75982800
 H                 -0.95466300   -1.29393400    4.44638600
 C                 -0.41682500   -3.19266400    2.50547600
 H                 -1.27350500   -3.85752300    2.63118100
 H                  0.15494700   -3.51369700    1.63372900
 H                  0.21679300   -3.29266800    3.38938600
 C                  0.94334700    2.94166800    0.51504200
 C                  2.33606700    2.43108400    0.40595400
 N                  2.45990200    1.18770700    0.06984500
 N                 -0.01018200    2.08540000    0.31442600
 C                  0.72749900    4.38096800    0.86272200
 H                  0.95734800    5.03493300    0.01563700
 H                 -0.30222600    4.56625500    1.16156100
 H                  1.39443500    4.66890800    1.67837800
 C                  3.47370100    3.38111500    0.61287400
 H                  3.62580600    3.59030000    1.67659200
 H                  4.40064800    2.96990800    0.21761800
 H                  3.26738000    4.33511700    0.12354800
 C                  3.73016500    0.56717700   -0.02982300
 C                  4.59281900    0.51691600    1.06769200
 C                  4.09866000   -0.03726400   -1.23335700
 C                  5.82111800   -0.11950000    0.94940500
 H                  4.29031700    0.94908800    2.01570100
 C                  5.34380400   -0.63791900   -1.34358100
 H                  3.41616100   -0.01915000   -2.07399100
 C                  6.22371700   -0.69975400   -0.25718700
 H                  6.47905100   -0.16566200    1.81110000
 H                  5.63178600   -1.08464500   -2.28959700
 C                 -1.36347400    2.51339800    0.22812600
 C                 -2.32287800    1.97204500    1.08324100
 C                 -1.74977800    3.44170900   -0.74145500
 C                 -3.64482600    2.38307700    0.98891200
 H                 -2.02375300    1.24382100    1.82589200
 C                 -3.08038400    3.83316300   -0.83397200
 H                 -1.01613400    3.83444300   -1.43747800
 C                 -4.05100800    3.32125800    0.03233200
 H                 -4.37830800    1.96409200    1.67030400
 H                 -3.36872000    4.54806400   -1.59778500
 C                 -5.48082400    3.77226200   -0.04640100
 H                 -5.68417600    4.54363900    0.70349400
 H                 -5.71523300    4.19579500   -1.02439400
 H                 -6.17064100    2.94704500    0.14329800
 C                  7.54466500   -1.40274300   -0.37696300
 H                  8.24765300   -1.07031700    0.38888400
 H                  7.41775900   -2.48402100   -0.26070200
 H                  7.99934900   -1.23345700   -1.35546800

77
[PdBr(iPr2-bimy)(L2-7)]+
 Pd                 0.55085100    0.11667700   -0.03580200
 Br                 1.67096300   -1.93488900   -0.68613500
 C                 -2.84826500   -2.25755600   -0.55392200
 C                 -2.52042700   -2.60090800    0.76488600
 C                 -3.26968000   -3.53958700    1.47411500
 C                 -4.34658800   -4.12132700    0.82150200
 C                 -4.67113000   -3.78129500   -0.49840700
 C                 -3.93060200   -2.84667700   -1.20672100
 C                 -1.03995500   -1.08562800    0.04416800
 H                 -3.02689500   -3.82055000    2.48970000
 H                 -4.94549700   -4.85815900    1.34385500
 H                 -5.51609000   -4.26039200   -0.97899700
 H                 -4.18728500   -2.60083000   -2.22785500
 N                 -1.90957300   -1.31103500   -0.95770300
 N                 -1.39533600   -1.84924300    1.09929600
 C                 -1.77426900   -0.71720000   -2.29979600
 H                 -0.93801000   -0.02009000   -2.18998000
 C                 -1.37180300   -1.77812600   -3.31760000
 H                 -0.45113900   -2.27289400   -3.00281900
 H                 -2.14785600   -2.53478800   -3.45128500
 H                 -1.19758800   -1.30394800   -4.28606400
 C                 -3.01236400    0.08047600   -2.69151600
 H                 -2.80677300    0.62187700   -3.61767500
 H                 -3.87997100   -0.55604800   -2.87251800
 H                 -3.27269600    0.80648700   -1.91933900
 C                 -0.59327600   -1.97042600    2.33230100
 H                  0.21885800   -1.25220700    2.18557700
 C                 -1.38431200   -1.56274100    3.57093600
 H                 -1.76838300   -0.54340400    3.49237000
 H                 -2.22781000   -2.22699800    3.76470800
 H                 -0.72712400   -1.60396400    4.44209300
 C                  0.02437100   -3.36006300    2.44273300
 H                 -0.73034000   -4.13843900    2.57023700
 H                  0.61406800   -3.58178800    1.55216400
 H                  0.68626300   -3.39103200    3.31097700
 C                  0.53201700    2.91935600    0.64656400
 C                  1.96936700    2.59819600    0.48277700
 N                  2.24395400    1.40068700    0.06541100
 N                 -0.31723900    1.96339700    0.41152300
 C                  0.14692200    4.29779800    1.08714700
 H                  0.25698500    5.02692900    0.27838400
 H                 -0.88623600    4.32773400    1.42798400
 H                  0.80074900    4.62194900    1.89977800
 C                  2.98160800    3.67676800    0.71578100
 H                  3.15764600    3.83724900    1.78427200
 H                  3.93462900    3.41903800    0.25674200
 H                  2.63101200    4.62413100    0.30188400
 C                  3.57276100    0.95324500   -0.09957000
 C                  4.49844000    1.01271600    0.94450600
 C                  3.95325300    0.38635800   -1.32468600
 C                  5.79174600    0.53609000    0.77448400
 H                  4.19676500    1.39764900    1.91273500
 C                  5.24800800   -0.04960400   -1.51238300
 H                  3.22858800    0.31043900   -2.12538000
 C                  6.17979100    0.01314300   -0.46473800
 H                  6.48208700    0.57106600    1.60698900
 H                  5.56509400   -0.46900700   -2.45938900
 C                 -1.70923100    2.22956100    0.34718400
 C                 -2.60471400    1.50072200    1.13795200
 C                 -2.20881700    3.18741500   -0.53697600
 C                 -3.96036500    1.75588200    1.07483800
 H                 -2.22366500    0.74812600    1.81572200
 C                 -3.57408500    3.43823200   -0.62079200
 H                 -1.52863800    3.72540300   -1.18857000
 C                 -4.46193700    2.72959900    0.19636900
 H                 -4.66176500    1.21272300    1.69673000
 H                 -3.93242700    4.17823300   -1.32442100
 O                 -5.79340300    2.89655700    0.20855300
 O                  7.40458100   -0.45846600   -0.74521400
 C                 -6.36477700    3.87190300   -0.64540400
 H                 -6.17439200    3.64051300   -1.69853600
 H                 -7.43632700    3.83990500   -0.45899000
 H                 -5.98741500    4.87329400   -0.41451500
 C                  8.38892000   -0.44508700    0.27227800
 H                  9.28565400   -0.86943800   -0.17497600
 H                  8.60096000    0.57516500    0.60848900
 H                  8.08639100   -1.05877500    1.12707400

75
[PdBr(iPr2-bimy)(L2-8)]
 Pd                 0.38024100   -0.45145800   -0.24886700
 Br                 0.58885300   -2.71157900    0.72194200
 C                  4.36889600    0.69617000    0.57563300
 C                  4.67171000   -0.51641600   -0.04814800
 C                  2.28187800    2.08464200    0.57838800
 C                  0.47958200    3.74690000    0.05725000
 C                 -0.66731800    3.67304800   -0.75412800
 C                 -3.68041000   -1.52462500   -0.10306700
 C                 -3.56942200   -0.76590600    1.07126800
 C                 -4.65304600   -0.60810400    1.93405600
 C                 -5.84530200   -1.22876000    1.58732800
 C                 -5.95664900   -1.98653600    0.41537900
 C                 -4.87994000   -2.14734900   -0.44593400
 C                 -1.57721100   -0.74814500    0.03504800
 H                 -4.57699900   -0.03151800    2.84583700
 H                 -6.70468200   -1.12581100    2.23996300
 H                 -6.90088200   -2.46189400    0.17535700
 H                 -4.97888100   -2.74411200   -1.34223100
 N                 -2.43294500   -1.48056400   -0.71711400
 N                 -2.25975100   -0.30013600    1.11179500
 C                 -2.03065600   -2.20972000   -1.93179800
 H                 -0.99134400   -1.90303300   -2.08282700
 C                 -2.05011500   -3.71641700   -1.69714600
 H                 -1.40323100   -3.97053400   -0.85652700
 H                 -3.05902100   -4.08571500   -1.49854800
 H                 -1.67706000   -4.22464700   -2.58969700
 C                 -2.84816400   -1.79186400   -3.15127900
 H                 -2.40637500   -2.24110000   -4.04362000
 H                 -3.88366100   -2.13223000   -3.09352500
 H                 -2.85537400   -0.70932400   -3.28528100
 C                 -1.62857400    0.44811600    2.21249000
 H                 -0.60534200    0.60838400    1.86503800
 C                 -2.27550200    1.81375900    2.41013700
 H                 -2.25153100    2.39160400    1.48402300
 H                 -3.31015700    1.74608300    2.75244400
 H                 -1.71364800    2.36792000    3.16520700
 C                 -1.56578200   -0.40799800    3.47236500
 H                 -2.55750300   -0.63756100    3.86895900
 H                 -1.04632900   -1.34491900    3.26015900
 H                 -1.01089700    0.12732700    4.24627500
 H                  2.82216300    2.86618200    1.10076500
 C                 -0.78643700    2.30599700   -1.16255700
 C                  1.02053300    2.44008300    0.09060700
 C                  2.97694200    0.91001800    0.35513800
 C                  3.43623000   -1.01317800   -0.60262700
 N                  2.44593500   -0.17217300   -0.34039100
 N                  0.20423700    1.58181000   -0.64297000
 C                 -1.78450800    1.67609100   -2.07036600
 H                 -2.77377000    1.58444200   -1.60995900
 H                 -1.90455800    2.25167300   -2.99016600
 H                 -1.43312500    0.67999800   -2.33537400
 C                  3.20858900   -2.23924800   -1.41619900
 H                  3.89714200   -2.27389300   -2.26449800
 H                  3.34910000   -3.14902600   -0.82809200
 H                  2.18633000   -2.24660400   -1.79074000
 C                  1.04576300    4.95912800    0.71116400
 H                  1.93606900    4.72847900    1.29920300
 H                  1.29955600    5.72044800   -0.03033400
 H                  0.30400600    5.42377800    1.36398600
 C                  5.29878400    1.61279700    1.28882300
 H                  4.77491400    2.46177300    1.73244900
 H                  5.83167700    1.07622200    2.07636300
 H                  6.07363600    1.98596800    0.61459200
 C                 -2.71445000    4.67480600   -1.98215500
 H                 -3.38851200    3.88344700   -1.64566000
 H                 -3.24768600    5.62448900   -1.99975400
 H                 -2.39905500    4.42826300   -3.00038500
 C                  6.26038500   -2.45035600   -0.71044000
 H                  7.29931600   -2.72663400   -0.53490200
 H                  5.60115800   -3.21556300   -0.29375700
 H                  6.07976800   -2.41389700   -1.78852700
 C                 -1.51568300    4.82912100   -1.06870100
 C                  6.02149400   -1.09877600   -0.07328400
 O                  6.96434000   -0.50137700    0.42992500
 O                 -1.26786000    5.93233000   -0.59854900

77
[PdBr(iPr2-bimy)(L2-9)]
 Pd                 0.46616700   -0.37762500   -0.31747100
 Br                 0.55867200   -2.64046500    0.68891400
 C                  4.53895800    0.56891300    0.38305000
 C                  4.75212800   -0.67912500   -0.16985500
 C                  2.53090200    2.08450000    0.35807900
 C                  0.81152500    3.82562100   -0.20679000
 C                 -0.36154900    3.78344300   -0.95661600
 C                 -3.63664000   -1.25786200   -0.11461700
 C                 -3.47422800   -0.50151400    1.05606600
 C                 -4.53591000   -0.29694800    1.93584000
 C                 -5.75895100   -0.86865000    1.61160200
 C                 -5.92101900   -1.62511700    0.44506100
 C                 -4.86618500   -1.83245000   -0.43379800
 C                 -1.49974300   -0.57071700   -0.01285400
 H                 -4.42034400    0.27795900    2.84461000
 H                 -6.60210600   -0.72857200    2.27847700
 H                 -6.88760800   -2.06302700    0.22306900
 H                 -5.00369200   -2.42907700   -1.32522700
 N                 -2.39963900   -1.26605100   -0.74932300
 N                 -2.14601800   -0.09221700    1.07374000
 C                 -2.04701700   -2.00377400   -1.97326600
 H                 -1.00342700   -1.72492000   -2.14675800
 C                 -2.10597300   -3.50978000   -1.74080300
 H                 -1.44446200   -3.78479300   -0.91802900
 H                 -3.12045200   -3.84726900   -1.51469600
 H                 -1.77394200   -4.02752000   -2.64419100
 C                 -2.87868900   -1.55974000   -3.17380500
 H                 -2.46093700   -2.00878500   -4.07787800
 H                 -3.91917500   -1.88214000   -3.10121000
 H                 -2.86762400   -0.47602400   -3.29676400
 C                 -1.46120200    0.62916000    2.15911900
 H                 -0.43839000    0.73992700    1.79103500
 C                 -2.03847600    2.02506900    2.35967600
 H                 -1.99398300    2.59570700    1.42999100
 H                 -3.07185600    2.00913000    2.71285900
 H                 -1.44153600    2.55266000    3.10708800
 C                 -1.41655300   -0.22359100    3.42211200
 H                 -2.41074400   -0.40435200    3.83792200
 H                 -0.94578300   -1.18470100    3.20427900
 H                 -0.82252100    0.28784400    4.18320900
 H                  3.13313200    2.86320000    0.81704000
 C                 -0.59435000    2.41672800   -1.26026100
 C                  1.27329400    2.48515800   -0.10526700
 C                  3.14991400    0.86307500    0.18263200
 C                  3.48293700   -1.12817300   -0.66561400
 N                  2.53998000   -0.21886600   -0.44063300
 N                  0.37657600    1.64516900   -0.74904300
 C                 -1.70978400    1.87173400   -2.07989400
 H                 -2.59962400    1.64152400   -1.48301600
 H                 -2.01282900    2.59185800   -2.84454600
 H                 -1.38903600    0.95644300   -2.57865900
 C                  3.23964300   -2.40338000   -1.39174700
 H                  3.99804800   -2.54569000   -2.16873600
 H                  3.28575700   -3.26292100   -0.71761600
 H                  2.25311000   -2.40232100   -1.85309100
 C                  1.51324900    5.04161000    0.30655200
 H                  2.03521700    4.84475200    1.24663000
 H                  2.25648500    5.41717000   -0.40629100
 H                  0.80713900    5.85388500    0.49407800
 C                  5.53855900    1.47201700    1.02659900
 H                  5.38509100    1.53745000    2.10916400
 H                  6.55718400    1.11383200    0.86443200
 H                  5.48267600    2.49025400    0.62958200
 C                 -1.21172000    4.93926600   -1.39196100
 H                 -0.60422100    5.85008000   -1.40641300
 H                 -1.53713000    4.78897300   -2.42845600
 C                  6.02936100   -1.45752500   -0.24166500
 H                  6.88108300   -0.76874000   -0.25182900
 H                  6.07575600   -2.00121900   -1.19240400
 C                 -2.44467900    5.17300900   -0.51349700
 H                 -2.15413800    5.36832500    0.52248700
 H                 -3.02939800    6.02724700   -0.86769500
 H                 -3.10012200    4.29735700   -0.51174200
 C                  6.20022400   -2.45118400    0.91236600
 H                  7.13754400   -3.00762800    0.81963800
 H                  6.20594700   -1.93149900    1.87393100
 H                  5.37925000   -3.17221400    0.93552200

63
[PdBr(iPr2-bimy)(L2-10)]
 Pd                 0.04636400    0.70751200   -0.01558200
 Br                 1.37320100    2.79857600   -0.12048200
 C                 -4.03670300    2.07528300   -0.21871400
 C                 -3.37033600    3.27535800   -0.27461300
 C                 -3.27175700   -0.31671300    0.02461600
 C                 -2.51011900   -2.70735500    0.28490300
 C                 -1.27366400   -3.32377900    0.33517800
 C                  3.78760900   -1.03702400   -0.67908400
 C                  3.81391000   -0.94944100    0.72172000
 C                  4.92224000   -1.37879200    1.44979800
 C                  5.99752500   -1.89374400    0.73805400
 C                  5.97197300   -1.97951700   -0.65917000
 C                  4.87000000   -1.55392000   -1.38894100
 C                  1.84867000   -0.13877000    0.00469700
 H                  4.95569100   -1.31340700    2.52908900
 H                  6.87448800   -2.23363300    1.27715600
 H                  6.82962400   -2.38437200   -1.18427800
 H                  4.86434900   -1.62100000   -2.46856900
 N                  2.55382700   -0.53434000   -1.07725500
 N                  2.59579800   -0.39610400    1.10019600
 C                  2.06820800   -0.34841500   -2.45358800
 H                  1.06889200    0.07374100   -2.31571000
 C                  2.91430100    0.68305900   -3.19014500
 H                  2.91937700    1.62152900   -2.63198400
 H                  3.94493000    0.35003300   -3.33345800
 H                  2.48143700    0.86953000   -4.17577900
 C                  1.92368900   -1.68120700   -3.17915800
 H                  1.46155300   -1.51038000   -4.15406000
 H                  2.88324000   -2.17427100   -3.34949900
 H                  1.28135400   -2.35989300   -2.61383000
 C                  2.16335400   -0.03994300    2.46089600
 H                  1.16767800    0.38595800    2.30791800
 C                  2.02465100   -1.27663400    3.34148400
 H                  1.34305900   -1.99947000    2.88790700
 H                  2.98145400   -1.77088300    3.52436900
 H                  1.61217000   -0.98399400    4.30972400
 C                  3.05323400    1.05083800    3.04487400
 H                  4.08223800    0.71475300    3.19197100
 H                  3.05504900    1.91951700    2.38345800
 H                  2.65834700    1.35700400    4.01639200
 C                 -0.32430800   -2.29629600    0.20721900
 C                 -2.28057600   -1.31556200    0.11767300
 C                 -3.04505000    1.05426100   -0.07165700
 C                 -1.99094300    2.96679900   -0.17356600
 N                 -1.79342400    1.65791100   -0.05818400
 N                 -0.91311700   -1.09824000    0.08134300
 H                 -1.06230700   -4.37620500    0.45492600
 H                 -3.48033100   -3.17291100    0.36696800
 H                 -5.10084700    1.90647400   -0.28323800
 H                 -3.79194700    4.26382600   -0.38359700
 H                 -1.14851800    3.64396300   -0.18874800
 H                  0.75132400   -2.39244400    0.20697200
 C                 -4.68895000   -0.77335900    0.03270600
 C                 -5.18357700   -1.57627000   -1.00103700
 C                 -5.54833300   -0.40293000    1.07281200
 C                 -6.51084600   -1.99229700   -0.99763800
 H                 -4.52223200   -1.86122800   -1.81198600
 C                 -6.87257000   -0.82935700    1.07967800
 H                 -5.16718400    0.21358000    1.87961900
 C                 -7.35799300   -1.62237300    0.04368600
 H                 -6.88381400   -2.60519100   -1.81146000
 H                 -7.52529200   -0.54161900    1.89709400
 H                 -8.39196100   -1.95072700    0.04746800

85
[PdBr(iPr2-bimy)(L2-11)]
 Pd                -0.39048100   -0.21928400   -0.13455300
 Br                -1.10824700   -2.08981200   -1.56290700
 C                 -4.07055400    1.77009300   -0.60244600
 C                 -4.60932100    0.54255900   -0.14417600
 C                 -1.71386400    2.69639700   -0.50316900
 C                  0.43495200    3.85847500    0.14904100
 C                  1.53701200    3.43882900    0.94128600
 C                  3.32122700   -2.01183200   -0.92983600
 C                  3.31741300   -0.98323600   -1.88294600
 C                  4.35124400   -0.85374900   -2.80922900
 C                  5.38532500   -1.77787100   -2.75156300
 C                  5.39027400   -2.80454700   -1.79976600
 C                  4.36179700   -2.93866700   -0.87722200
 C                  1.44986400   -0.80572900   -0.65040300
 H                  4.35367500   -0.07171400   -3.55599400
 H                  6.20128800   -1.70391000   -3.46152900
 H                  6.21016500   -3.51368800   -1.78386200
 H                  4.37298000   -3.74269200   -0.15467500
 N                  2.15699200   -1.86059200   -0.18592100
 N                  2.15198500   -0.25757300   -1.66870600
 C                  1.67897200   -2.76070300    0.87658400
 H                  0.76331800   -2.27830800    1.22911000
 C                  1.31585500   -4.13032000    0.31336300
 H                  0.56697000   -4.02665500   -0.47268600
 H                  2.18970000   -4.64936900   -0.08828500
 H                  0.89771600   -4.74673900    1.11301500
 C                  2.66715400   -2.83581200    2.03411700
 H                  2.18426700   -3.33009400    2.88051700
 H                  3.55636900   -3.41821800    1.78387000
 H                  2.98055600   -1.84266200    2.35384400
 C                  1.64046100    0.83873100   -2.50817300
 H                  0.71814600    1.14392700   -2.00918300
 C                  2.58313000    2.03643700   -2.51658600
 H                  2.80943100    2.35962000   -1.49899500
 H                  3.52187700    1.83351400   -3.03573200
 H                  2.09526200    2.86820700   -3.02931400
 C                  1.27299100    0.31983500   -3.89411700
 H                  2.14550000   -0.03625600   -4.44713500
 H                  0.55429100   -0.49780900   -3.80568000
 H                  0.81333000    1.12469200   -4.47267300
 C                  2.51481000    4.36319600    1.34829900
 C                  0.33161800    5.19604000   -0.26404600
 C                  1.32137900    6.08232300    0.11364400
 H                  1.26314300    7.11790800   -0.20516300
 C                  2.40394900    5.67138000    0.92123400
 H                  3.15201800    6.39954700    1.21596000
 H                 -0.50430800    5.53300100   -0.86887800
 H                  3.33363500    4.05884500    1.99085900
 C                 -4.91480700    2.78008600   -1.07616700
 C                 -5.99516200    0.33665400   -0.12566900
 C                 -6.27987500    2.54850700   -1.08676100
 H                 -6.95007300    3.31589100   -1.46007900
 C                 -6.81814500    1.33952900   -0.60807500
 H                 -7.89355600    1.19804900   -0.61138400
 H                 -4.51624000    3.72556700   -1.42995800
 H                 -6.41734300   -0.58111200    0.26775800
 H                 -2.07186400    3.63638100   -0.91239100
 C                 -3.53020900   -1.58104000    0.90028400
 C                 -2.67932000   -1.88900700    1.97032100
 C                 -4.43147800   -2.55538900    0.45266300
 C                 -2.72859700   -3.13827900    2.57517300
 H                 -1.99293200   -1.12930500    2.32850100
 C                 -4.47528100   -3.80558700    1.05695400
 H                 -5.06439900   -2.34403600   -0.40150400
 C                 -3.62708700   -4.10127100    2.12112400
 H                 -2.07109700   -3.35935000    3.40989200
 H                 -5.16689400   -4.55602400    0.68884900
 H                 -3.66633200   -5.07688800    2.59406100
 C                  2.09357800    1.24604900    2.17144000
 C                  3.49439900    1.28828700    2.21009400
 C                  1.41494700    0.53937100    3.17671300
 C                  4.19403700    0.66558600    3.23877600
 H                  4.03336100    1.80971200    1.42630500
 C                  2.11635000   -0.07145300    4.20894900
 H                  0.33069500    0.52250200    3.16129000
 C                  3.50821500   -0.00353500    4.24963400
 H                  5.27810700    0.70810700    3.25357300
 H                  1.57490300   -0.59110400    4.99270300
 H                  4.05420500   -0.47304600    5.06090100
 C                  1.33038600    2.04668800    1.21222900
 C                 -0.40610200    2.71193100   -0.00880400
 C                 -2.64966800    1.68503400   -0.39370200
 C                 -3.48805800   -0.25413700    0.28958500
 N                 -2.36035100    0.43092800    0.12350700
 N                  0.19823500    1.63650300    0.62445600

60
[PdBr(iPr2-bimy)(L2-12)]+
 Pd                -0.85028900   -0.20378000    0.00570300
 Br                -0.37137600   -2.23887500   -1.32749900
 N                 -3.71075800    0.46128400   -0.50133100
 C                 -5.02865900    0.04488700   -0.48811000
 C                 -4.99938600   -1.24362400   -0.07601000
 C                 -3.20993900    1.77216800   -0.83835200
 H                 -2.60196900    1.70932600   -1.74284700
 C                 -2.59595200    3.49565200    0.90003700
 N                 -2.40501700    2.29182500    0.25097900
 C                 -1.63631800    3.56368300    1.85033200
 H                 -4.04701100    2.44627600   -1.01247300
 H                 -1.42217700    4.32622400    2.58079600
 H                 -5.85002700    0.67686700   -0.78257300
 H                 -5.79828700   -1.95132800    0.07121500
 C                 -3.24604000   -2.86378200    0.66710000
 H                 -2.19395100   -2.99886200    0.42350100
 C                  0.20643700    2.08807800    2.65140000
 H                 -0.17640500    1.83887600    3.64270000
 C                 -1.35452000    1.60492400    0.77196800
 C                 -2.87073000   -0.52720600   -0.11279300
 N                 -0.89115000    2.40244800    1.75550900
 N                 -3.67563400   -1.57150300    0.15193300
 H                 -3.40293900   -2.90576300    1.74656300
 H                  0.74734200    1.23954100    2.24343700
 H                 -3.37488100    4.18980300    0.63088000
 C                  3.36899600   -0.29320400    0.48593400
 C                  3.27126000    0.61080500   -0.58018600
 C                  4.41007000    1.13372900   -1.19215800
 C                  5.64244700    0.72433900   -0.70405100
 C                  5.74079300   -0.18014400    0.36111800
 C                  4.61037900   -0.70290800    0.97231500
 C                  1.18875100    0.04389400    0.04915000
 H                  4.35090000    1.82641000   -2.02069300
 H                  6.54661400    1.11019700   -1.16018400
 H                  6.71984800   -0.48229300    0.71416100
 H                  4.70428500   -1.40696700    1.78764200
 N                  2.06158700   -0.61001500    0.85106100
 N                  1.90941900    0.79571500   -0.80921800
 C                  1.65165600   -1.62223200    1.84190900
 H                  0.55795000   -1.58190800    1.81146600
 C                  2.08678800   -3.01770300    1.40838600
 H                  1.68821600   -3.24487000    0.41880200
 H                  3.17364100   -3.11902600    1.38574400
 H                  1.69868800   -3.75286500    2.11716500
 C                  2.11502400   -1.26791000    3.25214800
 H                  1.68382600   -1.98104500    3.95797000
 H                  3.19958000   -1.31887400    3.35990700
 H                  1.79608600   -0.26729000    3.55027900
 C                  1.30196500    1.56484100   -1.90591100
 H                  0.22826500    1.43226500   -1.74303100
 C                  1.62370900    3.05130800   -1.79748200
 H                  1.33314800    3.44499400   -0.82045800
 H                  2.68393200    3.26259500   -1.94477100
 H                  1.07203500    3.59868300   -2.56510500
 C                  1.64781100    0.94880200   -3.25720800
 H                  2.71594800    1.00571800   -3.47513000
 H                  1.34266500   -0.09922000   -3.28276600
 H                  1.11763600    1.48331900   -4.04879100
 H                  0.87729700    2.94467000    2.72410900
 H                 -3.82516800   -3.64962500    0.18288200

72
[PdBr(iPr2-bimy)(L2-13)]+
 Pd                -0.68977500   -0.05101400   -0.19167900
 Br                -0.56825600   -2.42256100   -0.91331900
 N                 -3.35400700    0.92749100   -1.07854500
 C                 -4.72526600    0.75658500   -1.06863600
 C                 -4.94977900   -0.35400200   -0.32857100
 C                 -2.60551700    1.98653100   -1.71270900
 H                 -1.99442500    1.57133400   -2.51682300
 C                 -1.74129200    3.98925400   -0.44451200
 N                 -1.75073600    2.64095200   -0.74108700
 C                 -0.83587200    4.14706600    0.54773100
 H                 -3.29543900    2.71963800   -2.12742800
 H                 -0.52386400    5.03560000    1.06991400
 H                 -5.40521800    1.41382300   -1.58511400
 H                 -5.87484500   -0.84179200   -0.07235400
 C                 -3.53959500   -2.01174100    0.95280600
 H                 -2.45745300   -2.12184700    1.03568500
 C                  0.64598700    2.63225800    1.90830800
 C                 -0.87624000    1.95478300    0.04163700
 C                 -2.72875000   -0.04256900   -0.36951400
 N                 -0.32203800    2.89460000    0.83233300
 N                 -3.71934300   -0.82387200    0.09412900
 H                  0.83672700    1.56135600    1.83442700
 H                 -2.36048100    4.70681500   -0.95774300
 C                  3.43149000   -0.78505200    0.52853300
 C                  3.50644200   -0.25302400   -0.76571100
 C                  4.71819600   -0.19215400   -1.45354800
 C                  5.84504200   -0.67998600   -0.80761500
 C                  5.76996500   -1.21446500    0.48517200
 C                  4.56653000   -1.27618500    1.17308400
 C                  1.36182500   -0.16363700   -0.09585000
 H                  4.79046700    0.20804300   -2.45564200
 H                  6.80096700   -0.65130600   -1.31705700
 H                  6.66878600   -1.59324100    0.95785600
 H                  4.52470500   -1.70288100    2.16576300
 N                  2.09370100   -0.69850500    0.90925300
 N                  2.20975000    0.12644500   -1.10597900
 C                  1.49872300   -1.24606400    2.14066400
 H                  0.44366900   -0.96230800    2.06248000
 C                  1.58161300   -2.76840200    2.15947600
 H                  1.09863400   -3.18228900    1.27312000
 H                  2.61571300   -3.11739900    2.19568600
 H                  1.06977900   -3.14801800    3.04717300
 C                  2.08443900   -0.60804200    3.39754200
 H                  1.48692000   -0.90756900    4.26143200
 H                  3.11012200   -0.92782900    3.58648200
 H                  2.08005700    0.48248500    3.34378600
 C                  1.75426400    0.60801800   -2.41917100
 H                  0.67910100    0.75258400   -2.27650300
 C                  2.37637400    1.95361400   -2.77539200
 H                  2.18517400    2.69441800   -1.99524100
 H                  3.45546200    1.89003900   -2.92431400
 H                  1.93968500    2.31941400   -3.70753600
 C                  1.94279800   -0.46570000   -3.48542300
 H                  2.99634100   -0.69394100   -3.65863900
 H                  1.43041900   -1.38309800   -3.18851600
 H                  1.51693700   -0.12070400   -4.43038500
 C                  1.94468300    3.38945800    1.66368600
 H                  1.80330400    4.47168500    1.73180400
 H                  2.67934500    3.10845600    2.42112400
 H                  2.36090400    3.15282200    0.68259300
 C                  0.02139300    2.94244600    3.26385600
 H                  0.71322900    2.66404400    4.06140300
 H                 -0.19300300    4.00886900    3.37334500
 H                 -0.90792500    2.38674600    3.40605600
 C                 -4.09591800   -3.25022900    0.26474300
 H                 -3.86861600   -4.13052600    0.86971700
 H                 -5.18267100   -3.20033300    0.14979100
 H                 -3.63523100   -3.38421500   -0.71525400
 C                 -4.14732200   -1.76278100    2.32721900
 H                 -5.23455300   -1.65575400    2.27838100
 H                 -3.92738000   -2.61042700    2.97960500
 H                 -3.73331700   -0.86207300    2.78676500

80
[PdBr(iPr2-bimy)(L2-14)]+
 Pd                 0.51942400    0.17802100    0.26594100
 Br                 1.80030800   -1.94206800    0.45215100
 N                  2.26733000    2.28600000    1.41114600
 C                  3.49553500    2.92133000    1.40882300
 C                  4.22753600    2.30204500    0.45414000
 C                  1.11815200    2.60294000    2.22677100
 H                  0.90699200    1.77136700    2.90185300
 C                 -0.79420200    3.99884600    1.33653600
 N                 -0.03342000    2.84593700    1.37977000
 C                 -1.70383800    3.81113900    0.35321600
 H                  1.32470800    3.49801500    2.81132800
 H                 -2.49907100    4.44275100   -0.00565000
 H                  3.74351400    3.72469600    2.08256600
 H                  5.24325400    2.45693200    0.13093700
 C                  3.84282300    0.47574700   -1.23417500
 H                  3.14605000   -0.36327900   -1.25358600
 C                 -2.16395900    2.02562200   -1.35621800
 H                 -1.73438700    2.50193000   -2.24186800
 C                 -0.44249800    1.94853700    0.44637800
 C                  2.22018500    1.29525900    0.48827600
 N                 -1.46911000    2.55635200   -0.17822700
 N                  3.42862600    1.31850400   -0.09922900
 H                  3.71829800    1.06364900   -2.14787800
 H                 -1.91270200    0.96667000   -1.38915000
 H                 -0.63654900    4.82935500    2.00470900
 C                 -2.64088700   -2.55314800   -0.54561100
 C                 -2.82043100   -2.37023900    0.83204000
 C                 -3.78550800   -3.08856200    1.53762000
 C                 -4.55984700   -3.99067300    0.82253500
 C                 -4.37956200   -4.17504300   -0.55434600
 C                 -3.42051800   -3.46276000   -1.25963600
 C                 -1.14642800   -1.02667400    0.15875600
 H                 -3.92864100   -2.96541300    2.60248000
 H                 -5.31547300   -4.56785900    1.34258700
 H                 -4.99821900   -4.89240800   -1.08080100
 H                 -3.28711500   -3.62467200   -2.32019000
 N                 -1.60723000   -1.69770100   -0.92201400
 N                 -1.88564800   -1.41328800    1.22165200
 C                 -0.97491400   -1.62491000   -2.25193400
 H                 -0.22699300   -0.83328000   -2.13571700
 C                 -0.24546000   -2.92304800   -2.58034200
 H                  0.49400900   -3.14679800   -1.81020400
 H                 -0.93587000   -3.76506900   -2.66427900
 H                  0.26905700   -2.81652800   -3.53821000
 C                 -1.96443700   -1.21369100   -3.33971500
 H                 -1.41152100   -0.97417600   -4.25059800
 H                 -2.66260000   -2.01453500   -3.58808400
 H                 -2.55292000   -0.33826500   -3.05821700
 C                 -1.59120200   -0.98838900    2.59879500
 H                 -0.78532200   -0.25952100    2.46985900
 C                 -2.77888000   -0.28109600    3.24176800
 H                 -3.11576000    0.55940600    2.63011800
 H                 -3.62809200   -0.94778200    3.40040200
 H                 -2.48304600    0.10598400    4.21953100
 C                 -1.03927200   -2.15158800    3.41561800
 H                 -1.77698100   -2.94413100    3.55695700
 H                 -0.16293700   -2.57366000    2.91916500
 H                 -0.74040600   -1.79492400    4.40405300
 C                 -3.65211300    2.24457300   -1.30810800
 C                 -4.24222500    3.24845100   -2.07838300
 C                 -4.45910800    1.44507900   -0.49323000
 C                 -5.61813500    3.45827900   -2.02952700
 H                 -3.62523600    3.86270600   -2.72840400
 C                 -5.83227300    1.65387600   -0.44449600
 H                 -4.01106000    0.65076600    0.09611400
 C                 -6.41312600    2.66268800   -1.21083400
 H                 -6.06745000    4.23764900   -2.63484700
 H                 -6.45217100    1.02486700    0.18482200
 H                 -7.48508300    2.82212400   -1.17480100
 C                  5.26478200    0.00204700   -1.09800100
 C                  6.27601700    0.56314900   -1.87977100
 C                  5.58273700   -1.00433800   -0.18094300
 C                  7.59284800    0.12956100   -1.74600700
 H                  6.03221500    1.33463300   -2.60523700
 C                  6.89755300   -1.43466100   -0.04736400
 H                  4.79110900   -1.45372900    0.41116200
 C                  7.90414400   -0.86752600   -0.82726700
 H                  8.37139200    0.56686200   -2.36140900
 H                  7.13753300   -2.21999500    0.66108300
 H                  8.92840600   -1.20847200   -0.72301700

58
[PdBr(iPr2-bimy)(L2-15)]+
 Pd                -0.84881800   -0.20130500   -0.01235200
 Br                -0.39635100   -2.26440700   -1.28884300
 N                 -3.72944300    0.49444800   -0.45269200
 C                 -5.01540300    0.02628100   -0.38686700
 C                 -3.25742100    1.81464200   -0.79405000
 H                 -2.69891800    1.77156900   -1.73078100
 C                 -2.49465800    3.49891500    0.93348300
 N                 -2.39458700    2.31185500    0.26032600
 H                 -4.10581600    2.48842200   -0.90859400
 H                 -5.89483900    0.60563300   -0.62160800
 C                 -3.36841700   -2.86051000    0.61177800
 H                 -2.30975700   -3.02792700    0.42710600
 C                  0.29067600    2.24650400    2.56098200
 H                 -0.07023200    2.09258200    3.57845000
 C                 -1.31526900    1.62220400    0.73986200
 C                 -2.87643800   -0.51051200   -0.10854400
 N                 -0.83700100    2.45047600    1.67378400
 N                 -3.70359000   -1.52433000    0.14887700
 H                 -3.60597700   -2.94664600    1.67279900
 H                  0.84046100    1.37509700    2.21907200
 H                 -3.25474400    4.24345200    0.75305900
 C                  3.35547200   -0.30489100    0.50752900
 C                  3.27540400    0.57064500   -0.58334000
 C                  4.42391600    1.07635900   -1.19188500
 C                  5.64765300    0.67813400   -0.67454900
 C                  5.72845300   -0.19834800    0.41556900
 C                  4.58865100   -0.70353900    1.02348700
 C                  1.18548600    0.02513800    0.03093800
 H                  4.37854800    1.74755300   -2.03866100
 H                  6.55930600    1.05097600   -1.12648400
 H                  6.70166100   -0.49182400    0.79123000
 H                  4.66936900   -1.38520900    1.85894500
 N                  2.04194800   -0.61014000    0.86250900
 N                  1.91721200    0.75212100   -0.83786500
 C                  1.61582900   -1.59825300    1.87245500
 H                  0.52281900   -1.56060800    1.82428400
 C                  2.05854100   -3.00328100    1.47918600
 H                  1.67720700   -3.25557300    0.48895200
 H                  3.14548600   -3.10517400    1.47728800
 H                  1.65836900   -3.72135300    2.19851700
 C                  2.05534800   -1.20828400    3.28043000
 H                  1.62340500   -1.91214300    3.99490000
 H                  3.13877200   -1.24248000    3.40402700
 H                  1.71778400   -0.20662400    3.55307600
 C                  1.32715700    1.49662600   -1.96140400
 H                  0.25071100    1.36589800   -1.81425600
 C                  1.64690000    2.98524400   -1.87929100
 H                  1.34613300    3.39953200   -0.91384400
 H                  2.70871300    3.19365100   -2.01839700
 H                  1.10500600    3.51685200   -2.66473600
 C                  1.69524700    0.85216600   -3.29333100
 H                  2.76671300    0.90478700   -3.49470100
 H                  1.39060400   -0.19617000   -3.30305100
 H                  1.17851300    1.37030300   -4.10431700
 H                  0.92564300    3.13088400    2.53079600
 H                 -3.96169400   -3.57552500    0.04482100
 N                 -5.01929400   -1.21553700   -0.01916700
 N                 -1.54497800    3.60581100    1.80782200

72
[PdBr(iPr2-bimy)(L2-16)]+
 Pd                -0.05586100   -0.57373700    0.04307000
 Br                 0.61667700   -2.80901700   -0.78838300
 N                 -2.93545600   -0.31623000   -0.61838000
 C                 -4.22198600   -0.83457800   -0.50606000
 C                 -4.07750000   -2.00340700    0.24735800
 C                 -2.52988600    0.91038400   -1.25938500
 H                 -1.89281600    0.68474400   -2.11721000
 C                 -2.12697300    3.06201800    0.02521600
 N                 -1.81013100    1.75320600   -0.32527800
 C                 -1.18598600    3.42462200    0.99224600
 H                 -3.41323500    1.44337600   -1.60413300
 C                 -2.17481600   -3.20290000    1.34823000
 H                 -1.08995900   -3.15325200    1.29771100
 C                  0.72618700    2.28782700    2.13090800
 H                  0.33619600    2.42903200    3.14102000
 C                 -0.73378600    1.30353500    0.37442800
 C                 -2.03112600   -1.10192000    0.01761400
 N                 -0.35793600    2.32049300    1.17309000
 N                 -2.72310500   -2.12341900    0.54734100
 H                 -2.52194200   -3.11361100    2.37988500
 H                  1.21181300    1.31975200    2.05818100
 C                  4.15636900   -0.14787200    0.43540800
 C                  3.96630200    0.47868200   -0.80331500
 C                  5.04587600    0.95403300   -1.54719100
 C                  6.31452000    0.78396100   -1.01237000
 C                  6.50542200    0.15717400    0.22573100
 C                  5.43421700   -0.31832800    0.96810500
 C                  1.95184700   -0.12585500   -0.00873500
 H                  4.91546500    1.43156400   -2.50869300
 H                  7.17465700    1.13982700   -1.56734600
 H                  7.51081700    0.03608500    0.61175900
 H                  5.60084700   -0.80860200    1.91725500
 N                  2.88795800   -0.49649400    0.89604700
 N                  2.59208100    0.47762900   -1.03215800
 C                  2.58731300   -1.29274300    2.10006800
 H                  1.49421400   -1.35598000    2.10039900
 C                  3.14335400   -2.70703500    1.97294200
 H                  2.74746500   -3.18782600    1.07741500
 H                  4.23424700   -2.71378500    1.92734900
 H                  2.84276900   -3.29294100    2.84471600
 C                  3.03714200   -0.59478700    3.38085900
 H                  2.66076500   -1.15325100    4.24054600
 H                  4.12339700   -0.55159600    3.47183200
 H                  2.65669700    0.42609700    3.45078900
 C                  1.90845500    0.92868400   -2.25377000
 H                  0.85293600    0.73686900   -2.03929200
 C                  2.08693900    2.42630600   -2.47731700
 H                  1.76892400    2.99379800   -1.59936500
 H                  3.12082200    2.69633900   -2.69786100
 H                  1.47830200    2.74180700   -3.32773300
 C                  2.30460400    0.06653500   -3.44728800
 H                  3.36000300    0.17659400   -3.70372300
 H                  2.10574400   -0.98567700   -3.23370500
 H                  1.71780700    0.36012800   -4.32069900
 H                  1.44925500    3.07460900    1.90667900
 H                 -2.49618000   -4.15961700    0.93437800
 C                 -1.19195100    4.68318500    1.58483000
 C                 -3.11244900    3.94758500   -0.39879500
 C                 -3.11992300    5.20512800    0.19170500
 H                 -3.87246100    5.92442400   -0.10912400
 C                 -2.17793000    5.56684900    1.16550600
 H                 -2.22019400    6.55868600    1.59971900
 H                 -3.84452200    3.68506000   -1.15328100
 H                 -0.46515800    4.96565100    2.33681300
 C                 -5.46196300   -0.41886200   -0.97816800
 C                 -5.16945300   -2.80269700    0.56916700
 C                 -6.55314400   -1.21669200   -0.65628400
 H                 -7.53822900   -0.92848300   -1.00389500
 C                 -6.40988600   -2.38678400    0.10295800
 H                 -7.28718300   -2.98136100    0.32870800
 H                 -5.58650800    0.47860800   -1.57281300
 H                 -5.06146800   -3.70815800    1.15364800

83
[PdBr(iPr2-bimy)(L2-17)]+
 Pd                 0.00727100   -0.34713300    0.69973900
 Br                -0.56140900   -2.74811200    0.36261800
 N                 -2.34303900    0.51195000    2.58084600
 N                 -3.01030400   -0.03791900    0.62086400
 C                 -1.89699300    0.05691000    1.38244800
 C                 -4.13386500    0.33508800    1.32670200
 H                 -5.11856600    0.30224400    0.89187600
 C                 -3.71715200    0.68135700    2.56332800
 H                 -4.26792500    1.01251500    3.42822600
 C                 -3.03729200   -0.40407300   -0.80370200
 N                  0.41537100    1.74438600    2.69581000
 N                  0.93674000    2.63205400    0.81722100
 C                  0.51093500    1.48160700    1.37045000
 C                  1.11018500    3.60936000    1.78109800
 H                  1.43928200    4.60471400    1.53359400
 C                  0.77971000    3.05027600    2.96815700
 H                  0.78040800    3.45993600    3.96490700
 C                  1.20309800    2.82424300   -0.60706800
 H                 -2.12852300   -0.98015100   -0.98342500
 H                  0.82503100    1.92479600   -1.09492600
 C                 -1.59036000    0.77391700    3.80219600
 C                 -0.08036300    0.77036100    3.65219700
 H                 -1.92161300    1.74359900    4.18456600
 H                 -1.85230900    0.01595300    4.54695400
 H                  0.26464500   -0.21526900    3.33687700
 H                  0.35853700    0.98588900    4.62855000
 C                  3.94693600   -1.55229500   -0.37052800
 C                  3.39300600   -1.38617700   -1.64623100
 C                  4.12484100   -1.68743000   -2.79461700
 C                  5.42091000   -2.15212300   -2.62388700
 C                  5.97561600   -2.31468900   -1.34805800
 C                  5.25001300   -2.02001800   -0.20291900
 C                  1.83881300   -0.80312700   -0.12591200
 H                  3.70866800   -1.57771100   -3.78644200
 H                  6.01344500   -2.39803100   -3.49737600
 H                  6.99020200   -2.68313700   -1.25124500
 H                  5.68889900   -2.16037800    0.77550200
 N                  2.95740200   -1.17444900    0.53389900
 N                  2.09809000   -0.91178500   -1.44997600
 C                  3.03036400   -1.28391800    1.99653300
 H                  2.05418900   -0.91802300    2.32299900
 C                  3.14897700   -2.74152600    2.42869200
 H                  2.32303000   -3.32349700    2.01480100
 H                  4.08908300   -3.19291100    2.10611100
 H                  3.10656400   -2.80508400    3.51856100
 C                  4.10224600   -0.36894300    2.57897400
 H                  4.05388100   -0.40163600    3.66987300
 H                  5.11079700   -0.66745700    2.28877600
 H                  3.95036400    0.66467400    2.25896700
 C                  1.08689800   -0.69211200   -2.49694900
 H                  0.22400500   -0.31055900   -1.94070000
 C                  1.52410400    0.36651900   -3.50596900
 H                  1.89190400    1.27007000   -3.01613200
 H                  2.30903200    0.00715300   -4.17302000
 H                  0.67079900    0.64072200   -4.13019700
 C                  0.68020000   -2.00787800   -3.15175400
 H                  1.51334200   -2.47136500   -3.68428700
 H                  0.31127300   -2.70503800   -2.39777800
 H                 -0.11636700   -1.82239300   -3.87623500
 H                  2.28580600    2.85671700   -0.75743400
 H                 -2.99764800    0.51774300   -1.39189400
 C                  0.55677800    4.06925500   -1.15710800
 C                  1.33632200    5.05889200   -1.75519600
 C                 -0.82952800    4.23824000   -1.08924000
 C                  0.74107800    6.20202200   -2.28420600
 H                  2.41397300    4.93569700   -1.81315200
 C                 -1.42289100    5.38088000   -1.61120300
 H                 -1.44307500    3.47284400   -0.62211100
 C                 -0.63784300    6.36465600   -2.21103000
 H                  1.35611600    6.96432100   -2.74931500
 H                 -2.49874500    5.50560900   -1.55462900
 H                 -1.10246300    7.25495200   -2.61999600
 C                 -4.25653500   -1.20889700   -1.16491700
 C                 -5.28821800   -0.63925200   -1.91270600
 C                 -4.36031500   -2.54084900   -0.75171000
 C                 -6.41472600   -1.38840200   -2.24421700
 H                 -5.20790000    0.39197400   -2.24584600
 C                 -5.48619500   -3.28614600   -1.08108300
 H                 -3.54734100   -2.98603100   -0.18562800
 C                 -6.51489300   -2.71138200   -1.82594700
 H                 -7.20959200   -0.93971200   -2.82987400
 H                 -5.55897500   -4.32043300   -0.76302700
 H                 -7.39035700   -3.29704300   -2.08445400

86
[PdBr(iPr2-bimy)(L2-18)]+
 Pd                 0.42693300   -0.13592400    0.63670000
 Br                 0.65216600   -2.60420700    0.50793400
 N                 -1.63385900   -0.27434000    2.88535700
 N                 -2.55015600   -0.69427400    0.99209400
 C                 -1.36938700   -0.38851800    1.56531600
 C                 -3.55120800   -0.77580000    1.94050000
 H                 -4.56184100   -1.04529500    1.68394400
 C                 -2.97417600   -0.51260200    3.13519400
 H                 -3.38795600   -0.49840400    4.12991500
 C                 -2.73892200   -0.95879000   -0.44010300
 N                  0.32414600    2.52844800    2.07249100
 N                 -0.39939900    2.76819900    0.07157700
 C                  0.13931100    1.85523200    0.91172300
 C                 -0.53361600    3.99809600    0.68764500
 H                 -0.94191300    4.85422400    0.17741300
 C                 -0.07937800    3.84617700    1.95034000
 H                  0.00169100    4.55147500    2.76095500
 C                 -0.80565400    2.51427100   -1.30363000
 H                 -1.73675200   -1.13601400   -0.83616000
 H                 -0.68313900    1.43933300   -1.45329800
 C                 -0.63009600   -0.09790100    3.92629100
 C                  0.82742000    1.96904300    3.31901700
 C                  4.47135600   -0.15693200   -0.72680600
 C                  3.81584300   -0.22736600   -1.96167200
 C                  4.53280000   -0.34025800   -3.15268800
 C                  5.91717400   -0.37471100   -3.06563500
 C                  6.57248200   -0.29788300   -1.83021400
 C                  5.86296300   -0.18826200   -0.64300700
 C                  2.25155500   -0.06005000   -0.34744900
 H                  4.04385900   -0.40501200   -4.11495400
 H                  6.50169000   -0.46370800   -3.97390600
 H                  7.65539500   -0.32666700   -1.79871900
 H                  6.38339900   -0.13288200    0.30363400
 N                  3.47116700   -0.05783200    0.23682900
 N                  2.45254100   -0.16014400   -1.68223200
 C                  3.66685900   -0.12103700    1.68956200
 H                  2.64418400   -0.11850900    2.07768200
 C                  4.29842300   -1.44603700    2.10419900
 H                  3.69481400   -2.27906800    1.73880800
 H                  5.31585800   -1.55923800    1.72602500
 H                  4.34138500   -1.50235500    3.19447300
 C                  4.40147300    1.10944300    2.21050000
 H                  4.44362900    1.07959000    3.30203400
 H                  5.42912700    1.16127600    1.84693300
 H                  3.89296000    2.02761500    1.90590300
 C                  1.36636700   -0.34839300   -2.65379800
 H                  0.46266400   -0.25590900   -2.04441600
 C                  1.35807300    0.74405200   -3.71871100
 H                  1.44210800    1.73663900   -3.27129500
 H                  2.17305800    0.63298000   -4.43559700
 H                  0.42358700    0.69400500   -4.28264700
 C                  1.38569700   -1.75934300   -3.23215300
 H                  2.29132200   -1.95164800   -3.81082900
 H                  1.31762000   -2.49410500   -2.42809600
 H                  0.52937900   -1.89150000   -3.89779000
 H                 -0.11039000    3.02333600   -1.97626900
 H                 -3.15134900   -0.06061300   -0.90833100
 C                 -2.22132700    2.94855900   -1.59862000
 C                 -2.51418400    3.54435900   -2.82582300
 C                 -3.25605900    2.72826600   -0.68460700
 C                 -3.82142000    3.90269500   -3.14359400
 H                 -1.71673400    3.73048000   -3.53933500
 C                 -4.56115400    3.09327300   -0.99957600
 H                 -3.03929400    2.28186200    0.28131600
 C                 -4.84721000    3.67834800   -2.23091600
 H                 -4.03504200    4.36600900   -4.10037300
 H                 -5.35578400    2.92607600   -0.28037100
 H                 -5.86431600    3.96474000   -2.47406400
 C                 -3.63066300   -2.14525700   -0.69114200
 C                 -4.91327800   -1.96765900   -1.21140100
 C                 -3.17485600   -3.43550800   -0.40301500
 C                 -5.73709600   -3.06708200   -1.44156100
 H                 -5.26618600   -0.96710300   -1.44628600
 C                 -3.99942500   -4.53059600   -0.63120900
 H                 -2.17119200   -3.57052100   -0.00915300
 C                 -5.28090500   -4.34830600   -1.14934200
 H                 -6.73095900   -2.92205200   -1.85066100
 H                 -3.64023200   -5.52989900   -0.41080100
 H                 -5.92022200   -5.20571900   -1.32931700
 C                 -0.22782800    1.34541900    4.23497100
 H                  1.59339600    1.23549500    3.06882700
 H                  0.24220100   -0.69159300    3.64146600
 H                  0.20523600    1.33692100    5.24063800
 H                 -1.11331200    1.98674100    4.28835000
 H                 -1.04220600   -0.55212200    4.82930100
 H                  1.32474500    2.78684600    3.84483300

55
[PdBr(iPr2-bimy)(L2-19)]
 Pd                -0.81540500   -0.33832100   -0.00029000
 Br                -0.25174500   -2.81600200   -0.00062500
 C                  3.25056300    0.29066000    0.70224800
 C                  3.25069300    0.29104800   -0.70178900
 C                  4.43510400    0.43649300   -1.42137000
 C                  5.61275900    0.58183000   -0.69928700
 C                  5.61262000    0.58144900    0.70036400
 C                  4.43482500    0.43573300    1.42213900
 C                  1.13464500    0.01285600   -0.00003800
 H                  4.44864000    0.43186400   -2.50303200
 H                  6.54979500    0.69492300   -1.23271600
 H                  6.54955000    0.69424200    1.23404200
 H                  4.44814600    0.43050400    2.50380200
 N                  1.92623800    0.12528100    1.09060000
 N                  1.92642400    0.12594200   -1.09048400
 C                  1.40981000   -0.01140200    2.46001200
 H                  0.33189100   -0.12493800    2.31200200
 C                  1.93145900   -1.28712100    3.11051400
 H                  1.66269400   -2.14961800    2.49690200
 H                  3.01574900   -1.27189700    3.24537500
 H                  1.47263000   -1.40670000    4.09498000
 C                  1.64575100    1.25549200    3.27452700
 H                  1.15943500    1.15322400    4.24746800
 H                  2.70538800    1.45101900    3.45322200
 H                  1.21479900    2.12245700    2.76903300
 C                  1.41023700   -0.00985500   -2.46008100
 H                  0.33230900   -0.12361100   -2.31233600
 C                  1.64617400    1.25761800   -3.27371300
 H                  1.21501400    2.12419400   -2.76772800
 H                  2.70581200    1.45340600   -3.45209700
 H                  1.16004600    1.15593900   -4.24681000
 C                  1.93208600   -1.28509200   -3.11136900
 H                  3.01638900   -1.26968000   -3.24607100
 H                  1.66331800   -2.14805700   -2.49842300
 H                  1.47340100   -1.40402900   -4.09597800
 C                 -1.03833000    4.01711600    0.00059700
 C                 -2.41675600    4.21219900    0.00082400
 C                 -3.26097800    3.11030200    0.00067600
 C                 -2.73481300    1.81327900    0.00029200
 C                 -0.50933100    2.72665000    0.00024700
 C                 -3.58287800    0.61716300    0.00012200
 C                 -4.98025100    0.60963800    0.00018500
 C                 -5.66090200   -0.59877300    0.00006000
 H                 -6.74577000   -0.61034300    0.00010200
 C                 -4.94111700   -1.78898600   -0.00009900
 C                 -3.55532600   -1.71953800   -0.00013200
 H                 -0.37018900    4.87330000    0.00071300
 H                 -2.83086600    5.21463000    0.00112800
 H                  0.56924500    2.60838300    0.00009500
 H                 -5.43410900   -2.75315500   -0.00020300
 H                 -2.92126000   -2.60114500   -0.00025900
 H                 -5.52782900    1.54332200    0.00034200
 H                 -4.33470700    3.26944500    0.00088600
 N                 -2.90376000   -0.55384600   -0.00003100
 C                 -1.33473700    1.59848800    0.00009900

58
[PdBr(iPr2-bimy)(L2-20)]
 Pd                 0.81719400   -0.49079700   -0.00024500
 Br                 0.25294900   -2.96905200   -0.00003400
 C                 -3.24956900    0.13441500   -0.70147900
 C                 -3.24915900    0.13501500    0.70261800
 C                 -4.43351200    0.27889700    1.42258200
 C                 -5.61172100    0.42248500    0.70095700
 C                 -5.61213100    0.42188000   -0.69866700
 C                 -4.43434800    0.27767500   -1.42086500
 C                 -1.13285700   -0.14053400    0.00006800
 H                 -4.44660800    0.27415700    2.50426000
 H                 -6.54871800    0.53416900    1.23476500
 H                 -6.54944100    0.53310200   -1.23202200
 H                 -4.44808900    0.27200300   -2.50253000
 N                 -1.92524100   -0.02935100   -1.09026600
 N                 -1.92460500   -0.02842800    1.09077500
 C                 -1.40904500   -0.16602700   -2.45969800
 H                 -0.33090200   -0.27768400   -2.31186100
 C                 -1.92872400   -1.44296000   -3.10938700
 H                 -1.65832900   -2.30456300   -2.49522500
 H                 -3.01306800   -1.42965900   -3.24408300
 H                 -1.46982500   -1.56242500   -4.09384200
 C                 -1.64723400    1.10009800   -3.27475500
 H                 -1.16102400    0.99822900   -4.24780000
 H                 -2.70725100    1.29391100   -3.45320900
 H                 -1.21736900    1.96772200   -2.76944200
 C                 -1.40762400   -0.16393800    2.46003000
 H                 -0.32958700   -0.27589700    2.31166700
 C                 -1.64511800    1.10297100    3.27407300
 H                 -1.21513100    1.97001000    2.76786000
 H                 -2.70500800    1.29727400    3.45274500
 H                 -1.15858100    1.00180300    4.24702700
 C                 -1.92711800   -1.44019400    3.11120400
 H                 -3.01137400   -1.42659800    3.24656000
 H                 -1.65726500   -2.30242900    2.49769300
 H                 -1.46763300   -1.55882700    4.09548600
 C                  1.01950100    3.87759400   -0.00050200
 C                  2.40691400    4.05498700    0.00053200
 C                  3.25383500    2.95849900    0.00066700
 C                  2.73605800    1.65775100    0.00003400
 C                  0.51200700    2.57409000   -0.00050700
 C                  3.58404800    0.46440600    0.00017400
 C                  4.98193500    0.45742100    0.00050000
 C                  5.66299800   -0.75041100    0.00045900
 H                  6.74791500   -0.76136800    0.00071100
 C                  4.94402000   -1.94146700    0.00008500
 C                  3.55828100   -1.87270100   -0.00023800
 H                  2.82305300    5.05801100    0.00136800
 H                 -0.56703800    2.45029600   -0.00046800
 H                  5.43769800   -2.90526700    0.00003600
 H                  2.92493100   -2.75478600   -0.00051500
 H                  5.52849600    1.39178300    0.00075900
 H                  4.32659900    3.12517200    0.00173900
 N                  2.90572200   -0.70756600   -0.00020500
 C                  1.33722500    1.44656200   -0.00038100
 C                  0.10022700    5.06771000   -0.00453000
 H                  0.28912900    5.71794500    0.85525500
 H                  0.24380900    5.67583200   -0.90334900
 H                 -0.94799400    4.76366800    0.02892400

64
[PdBr(iPr2-bimy)(diCH2-NHC-H)]-
 Pd                -0.70466200    0.03266600   -0.30015000
 Br                -0.81063600   -1.98855700   -1.77685600
 N                 -3.13183600    1.60215700   -0.95296500
 C                 -4.51683800    1.64718100   -0.98980700
 C                 -4.94065300    0.43337500   -0.56089800
 C                 -2.20814700    2.67311600   -1.21575800
 H                 -1.59896200    2.43011800   -2.09043300
 C                 -1.10902200    4.08050700    0.58105600
 N                 -1.34297500    2.88536000   -0.07375600
 C                 -0.26131800    3.78702200    1.59588000
 H                 -2.76493900    3.58981700   -1.40910800
 H                  0.22098400    4.41452600    2.32397900
 H                 -5.06125600    2.52029200   -1.30909000
 H                 -5.90251600    0.00860900   -0.30865300
 C                 -3.85549700   -1.66728100    0.28932300
 H                 -3.96856900   -2.36845000   -0.54169700
 C                  0.87462300    1.74785800    2.46115900
 H                  0.63905500    2.05837700    3.48263000
 C                 -0.66495600    1.86687000    0.51778000
 C                 -2.69837400    0.39509700   -0.51254000
 N                 -0.03250300    2.43019600    1.55790200
 N                 -3.81222600   -0.30909800   -0.26533300
 C                  2.38149700    2.06662700    2.16566400
 C                 -5.00431000   -1.95273600    1.32756800
 O                 -4.74119000   -2.92307600    2.05121000
 O                 -6.02974500   -1.23583800    1.25657500
 O                  3.15886900    1.23111100    2.65998400
 O                  2.58904200    3.11388700    1.51878000
 H                 -2.88725400   -1.85741000    0.74552700
 H                  0.67546200    0.68288600    2.37954000
 H                 -1.54471000    5.01279800    0.26328500
 C                  3.25684200   -1.37501600    0.30447800
 C                  3.49005500   -0.45141400   -0.72443000
 C                  4.74905900   -0.32393900   -1.30680900
 C                  5.76328800   -1.14425800   -0.83153100
 C                  5.53051000   -2.06636900    0.19559700
 C                  4.27726200   -2.19593500    0.77826200
 C                  1.32033800   -0.33343100   -0.15026000
 H                  4.93942900    0.38612600   -2.10017100
 H                  6.75462000   -1.06526000   -1.26450300
 H                  6.34440400   -2.69138100    0.54666800
 H                  4.10710800   -2.90933500    1.57256300
 N                  1.91426300   -1.26150500    0.63140100
 N                  2.27493500    0.17459900   -0.96217300
 C                  1.19905800   -2.01328800    1.67374600
 H                  0.21052400   -1.54316700    1.69192800
 C                  1.01248000   -3.47032700    1.26769800
 H                  0.48637700   -3.52872300    0.31271800
 H                  1.97178600   -3.98821900    1.18041100
 H                  0.41800100   -3.98401500    2.02743800
 C                  1.85850000   -1.82956400    3.04112400
 H                  1.12755000   -2.05473100    3.82213500
 H                  2.69796100   -2.51637100    3.17933800
 H                  2.23319000   -0.80702100    3.16584000
 C                  2.00067300    1.20676100   -1.96744000
 H                  0.95554600    1.46681200   -1.77760300
 C                  2.84948200    2.45436300   -1.74292800
 H                  2.80474000    2.77615800   -0.69651200
 H                  3.89642700    2.29402100   -2.01172000
 H                  2.47093600    3.25839300   -2.38128500
 C                  2.08681600    0.62053400   -3.37326700
 H                  3.10055800    0.29072300   -3.61495900
 H                  1.41014900   -0.23267300   -3.46455100
 H                  1.79852500    1.37877400   -4.10675200

70
[PdBr(iPr2-bimy)(diCH2-NHC-Me)]-
 Pd                -0.56119900    0.10344100   -0.26870700
 Br                -0.81114600   -1.97589000   -1.63328100
 N                 -2.88459800    1.66499700   -1.16408100
 C                 -4.26249100    1.81039800   -1.21799300
 C                 -4.77602200    0.70994100   -0.61689300
 C                 -1.86953800    2.60351800   -1.55808600
 H                 -1.23288100    2.15278600   -2.32303500
 C                 -0.89919000    4.23952600    0.09882400
 N                 -1.06015700    2.96859200   -0.41223200
 C                 -0.18412100    4.08590900    1.23657300
 H                 -2.33814700    3.50239900   -1.95816800
 H                  0.19890000    4.81126800    1.93284700
 H                 -4.73980700    2.64833100   -1.69853000
 H                 -5.76622400    0.29254200   -0.46097100
 C                 -3.82040200   -1.32825400    0.56851300
 H                 -3.10395000   -2.00912500    0.10513300
 C                  0.84110000    2.23158400    2.53154500
 H                  0.88310600    3.07038900    3.23434200
 C                 -0.46830200    2.03309700    0.38403000
 C                 -2.54325200    0.51661900   -0.53357500
 N                  0.04273900    2.73890700    1.40927800
 N                 -3.70663300   -0.06505700   -0.20199300
 C                  2.33071600    2.01956000    2.05264900
 C                 -5.22636700   -2.05269000    0.53475000
 O                 -5.17625400   -3.13873000    1.13160800
 O                 -6.19061600   -1.48925500   -0.03388300
 O                  2.91370800    1.02968800    2.52814400
 O                  2.73061500    2.92479800    1.29140300
 H                 -1.28678900    5.11837400   -0.38842800
 C                  3.34509900   -1.53061800    0.17230000
 C                  3.59715500   -0.57095200   -0.81808600
 C                  4.84420400   -0.48116000   -1.43306900
 C                  5.83041300   -1.36844100   -1.02338000
 C                  5.58192400   -2.32063900   -0.02799600
 C                  4.33905100   -2.41654100    0.58311300
 C                  1.45351600   -0.36854700   -0.16844300
 H                  5.04717900    0.25163900   -2.20189100
 H                  6.81162200   -1.31860200   -1.48311600
 H                  6.37382900   -2.99754700    0.27400800
 H                  4.15698400   -3.15512900    1.35142600
 N                  2.01811600   -1.37412200    0.53763200
 N                  2.41074100    0.12531800   -0.98894100
 C                  1.30174200   -2.17486500    1.54081000
 H                  0.30660100   -1.72293900    1.56562600
 C                  1.13752400   -3.62002500    1.08268700
 H                  0.61733500   -3.65323100    0.12415700
 H                  2.10019200   -4.12903300    0.98763900
 H                  0.54185800   -4.16290300    1.82117500
 C                  1.94634400   -2.03633500    2.91835700
 H                  1.23090700   -2.35541000    3.68124900
 H                  2.83039800   -2.67224600    3.01689000
 H                  2.24181000   -0.99809100    3.09386000
 C                  2.15718800    1.18058700   -1.97549200
 H                  1.14971200    1.51926700   -1.72275100
 C                  3.10458300    2.36436300   -1.81134100
 H                  3.16559700    2.65706600   -0.75703000
 H                  4.10740800    2.14750400   -2.18782400
 H                  2.71785300    3.20559200   -2.39472200
 C                  2.12055000    0.59070100   -3.38277800
 H                  3.09338800    0.18565300   -3.67422200
 H                  1.37981900   -0.21077600   -3.43969200
 H                  1.85464500    1.36962100   -4.10332600
 C                 -3.41920900   -1.07387200    2.01691100
 H                 -2.39292800   -0.70138400    2.09818700
 H                 -4.09053900   -0.34431200    2.48193700
 H                 -3.51430800   -2.02016700    2.54881000
 C                  0.17634500    1.05921400    3.21762000
 H                 -0.80685800    1.32651200    3.61679000
 H                  0.05195700    0.22313400    2.52975300
 H                  0.82414600    0.73180600    4.03012800

67
[PdBr(iPr2-bimy)(diC2H4-NHC-H)]-
 Pd                 0.75653900    0.07842600   -0.54678300
 Br                 0.56302700   -1.33844400   -2.62570700
 N                  3.78408800    0.93368700   -0.61438700
 N                  3.45033000   -1.13344000   -0.15471300
 C                  2.81019000   -0.01019300   -0.53503600
 C                  4.79079000   -0.90286600    0.03683700
 H                  5.43253600   -1.67007000    0.43146200
 C                  5.01536300    0.39550200   -0.27147500
 H                  5.91770500    0.98394800   -0.26684600
 C                  2.80879700   -2.39680200    0.18273700
 N                  1.58572200    2.74105000    0.28740900
 N                  0.52968900    1.90869000    1.95997700
 C                  0.94269700    1.62338800    0.71765100
 C                  0.86706500    3.19898400    2.30073500
 H                  0.55042100    3.63079900    3.23327100
 C                  1.55601100    3.72425400    1.26035100
 H                  1.99131700    4.69852500    1.11354500
 C                 -0.34669200    1.08008500    2.76713600
 H                  0.01214700    1.10228000    3.79913100
 H                  1.81661900   -2.39360300   -0.26110200
 H                 -0.25817200    0.05809300    2.40935000
 H                  3.38244500   -3.19722500   -0.29467600
 C                  2.77927600   -2.65887200    1.73016500
 C                 -1.83440100    1.58211500    2.72300600
 O                  1.77761400   -3.29887200    2.11117700
 O                  3.77490700   -2.23932700    2.35010300
 O                 -2.65110800    0.72637000    3.10175200
 O                 -1.98786300    2.76613500    2.35062500
 C                  3.64444300    2.31426700   -1.03281600
 C                  2.21670100    2.83694700   -1.00923300
 H                  4.26791600    2.92333200   -0.37049800
 H                  4.02929700    2.43182200   -2.05301100
 H                  1.60341000    2.28289600   -1.72310300
 H                  2.23042800    3.88663200   -1.31401800
 C                 -3.49022800    0.02769500   -0.60671800
 C                 -3.21330700   -1.14505600    0.11211600
 C                 -4.23383300   -2.01235100    0.49323200
 C                 -5.53229200   -1.67273200    0.13935400
 C                 -5.80938600   -0.50130300   -0.57585500
 C                 -4.79484200    0.36568600   -0.95966500
 C                 -1.26941500   -0.12315100   -0.32065400
 H                 -4.02506800   -2.91699300    1.04714100
 H                 -6.34754700   -2.32821300    0.42633200
 H                 -6.83565100   -0.26276900   -0.83412700
 H                 -5.01899900    1.26919800   -1.51086500
 N                 -2.26315100    0.63163600   -0.84115400
 N                 -1.83904100   -1.19179500    0.27540400
 C                 -2.01781000    1.89081000   -1.54810600
 H                 -0.93935900    2.03150100   -1.43905700
 C                 -2.32172100    1.74126400   -3.03605100
 H                 -1.73807500    0.91854600   -3.45642200
 H                 -3.38211000    1.54579800   -3.21615000
 H                 -2.05885900    2.66456900   -3.56036200
 C                 -2.71979400    3.06244000   -0.86804700
 H                 -2.35509700    3.99671200   -1.30603300
 H                 -3.80219000    3.03477600   -1.01721700
 H                 -2.51593800    3.06652900    0.20918300
 C                 -1.06691200   -2.23070500    0.98833000
 H                 -0.04876900   -1.83438500    1.03270800
 C                 -1.54243900   -2.41924100    2.42643000
 H                 -1.84957500   -1.46896100    2.87600100
 H                 -2.38444900   -3.11557600    2.49048500
 H                 -0.70637700   -2.84821300    2.98365000
 C                 -1.00472500   -3.53076000    0.19938800
 H                 -1.97015000   -4.04671700    0.18499800
 H                 -0.68722500   -3.34049800   -0.82864700
 H                 -0.26045900   -4.16447500    0.68674500
